# Supplementary material for: Genome-Wide Identification of G3BP Family in U’s Triangle Brassica Species and Analysis of Its Expression in B. napus
Source: Plants (Basel). 2025 Jul 21;14(14):2247. doi: 10.3390/plants14142247 (PMC12299536; doi:10.3390/plants14142247)
Supplement: Supplementary file 1 [file plants-14-02247-s001.zip]

Archive with 2 entries (2 files):
- Supplementary Materials-Table S1_Table S15 20250721.xlsx
- Supplementary Materials-Figure S1. The eFP heatmap (showing FPKM values) of BnaG3BP DEGs that might be regulated by BnaTT1 on BrassicaEDB database.pdf
