# Supplementary material for: Genome-Wide Identification of G3BP Family in U’s Triangle Brassica Species and Analysis of Its Expression in B. napus
Source: Plants (Basel). 2025 Jul 21;14(14):2247. doi: 10.3390/plants14142247 (PMC12299536; doi:10.3390/plants14142247)
Supplement: Supplementary file 1 [file plants-14-02247-s001.zip › Supplementary Materials-Table S1_Table S15 20250721.xlsx]

## Sheet: Table S1
Table S1. Basic information of G3BP family genes in six Brassica species and A. thaliana
Species	Gene ID	Chromsome	Start	End	Strand	Gene length (bp)	CDS length (bp)	Protein length (aa)	Molecular weight (kDa)	Theoretical pI	Subcellular location *
											WoLF PSORT II	Plant-mPLoc
B. napus	BnaA02g14660D	chrA02	8318205	8320657	+	2453	1257	418	44.9914	5.76	nucl	Chloroplast. Nucleus.
B. napus	BnaA03g39880D	chrA03	19936574	19939926	+	3353	1515	504	53.958	5.68	chlo	Chloroplast. Nucleus.
B. napus	BnaA06g08750D	chrA06	4746803	4749272	+	2470	1206	401	43.8169	6.59	cyto	Chloroplast. Nucleus.
B. napus	BnaA06g30070D	chrA06	20390279	20393141	-	2863	1473	490	53.0337	5.82	cyto	Chloroplast. Nucleus.
B. napus	BnaA06g36440D	chrA06	23866197	23868596	+	2400	1227	408	45.2681	5.12	cyto	Chloroplast. Nucleus.
B. napus	BnaA06g39850D	chrA06_random	1778998	1781468	+	2471	1233	410	44.1633	9.31	cyto	Chloroplast. Nucleus.
B. napus	BnaA07g05030D	chrA07	5461231	5463919	+	2689	1425	474	51.3971	6.03	cyto	Chloroplast. Nucleus.
B. napus	BnaA07g24340D	chrA07	18215283	18218203	-	2921	1572	523	56.7452	9.71	chlo	Chloroplast. Nucleus.
B. napus	BnaA07g24350D	chrA07	18220552	18222115	-	1564	1188	395	43.1151	9.53	nucl	Chloroplast. Nucleus.
B. napus	BnaA07g27780D	chrA07	20166984	20170157	+	3174	1407	468	50.4211	8.99	nucl	Chloroplast. Nucleus.
B. napus	BnaA09g05550D	chrA09	2737095	2739986	+	2892	1365	454	48.7367	5.25	cyto	Chloroplast. Nucleus.
B. napus	BnaA09g16820D	chrA09	10112186	10115273	-	3088	1389	462	51.7162	4.91	mito	Nucleus.
B. napus	BnaAnng06690D	chrAnn_random	6760127	6762458	+	2332	1338	445	47.4552	5.52	nucl	Nucleus.
B. napus	BnaC02g41910D	chrC02	44762422	44764856	+	2435	1302	433	47.4498	4.75	cyto	Chloroplast. Nucleus.
B. napus	BnaC05g10060D	chrC05	5665923	5667600	+	1678	1218	405	44.2263	8.31	cyto	Chloroplast. Nucleus.
B. napus	BnaC06g06690D	chrC06	7213576	7216110	-	2535	1224	407	43.7218	9.31	cyto	Chloroplast. Nucleus.
B. napus	BnaC06g25440D	chrC06	27078959	27080749	-	1791	1293	430	46.187	9.41	chlo	Chloroplast. Nucleus.
B. napus	BnaC06g25450D	chrC06	27083879	27085546	-	1668	1254	417	44.9438	9.59	nucl	Chloroplast. Nucleus.
B. napus	BnaC06g30420D	chrC06	31183489	31185766	+	2278	1296	431	45.8554	8.68	nucl	Chloroplast. Nucleus.
B. napus	BnaC07g17480D	chrC07	23807271	23809759	-	2489	1233	410	45.7233	4.81	cyto	Chloroplast. Nucleus.
B. napus	BnaC07g22440D	chrC07	28895739	28898174	-	2436	1227	408	43.8861	9.18	cyto	Chloroplast. Nucleus.
B. napus	BnaC07g26640D	chrC07	32496901	32499147	+	2247	1395	464	50.1955	5.65	cyto	Nucleus.
B. napus	BnaC07g30950D	chrC07	35231147	35234433	+	3287	1416	471	50.6259	5.77	mito	Chloroplast. Nucleus.
B. napus	BnaC09g05100D	chrC09	3010923	3013937	+	3015	1563	520	56.0173	5.64	mito	Chloroplast. Nucleus.
B. napus	BnaC09g17770D	chrC09	14464001	14467207	-	3207	1416	471	53.0667	5.04	cyto	Chloroplast. Nucleus.
B. napus	BnaCnng00130D	chrCnn_random	163506	166251	-	2746	1443	480	52.1079	6.12	cyto	Chloroplast. Nucleus.
B. napus	BnaCnng26260D	chrCnn_random	24808165	24810673	-	2509	1320	439	47.4233	6.3	nucl	Chloroplast. Nucleus.
B. juncea	BjuOA02G21090	AA_Chr02	10738474	10741131	+	2658	1275	424	45.9156	6.3	nucl	Chloroplast. Nucleus.
B. juncea	BjuOA02G47070	AA_Chr02	30255112	30257813	+	2702	1353	450	48.0367	5.45	nucl	Chloroplast. Nucleus.
B. juncea	BjuOA03G45960	AA_Chr03	21679111	21682447	+	3337	1518	505	54.0871	5.6	chlo	Chloroplast. Nucleus.
B. juncea	BjuOA06G09210	AA_Chr06	4605318	4607170	+	1853	1191	396	43.3565	9.16	cyto	Chloroplast. Nucleus.
B. juncea	BjuOA06G35620	AA_Chr06	25820275	25822868	-	2594	1347	448	48.6418	5.6	cyto	Chloroplast. Nucleus.
B. juncea	BjuOA06G43770	AA_Chr06	29800373	29802889	+	2517	1344	447	49.7501	5.13	cyto	Nucleus.
B. juncea	BjuOA07G07200	AA_Chr07	7311026	7313187	+	2162	1470	489	52.9679	6.14	cyto	Chloroplast. Nucleus.
B. juncea	BjuOA07G31720	AA_Chr07	21652889	21655819	-	2931	1542	513	55.5087	9.69	chlo	Chloroplast. Nucleus.
B. juncea	BjuOA07G31730	AA_Chr07	21658170	21659733	-	1564	1188	395	43.1151	9.53	nucl	Chloroplast. Nucleus.
B. juncea	BjuOA07G35810	AA_Chr07	23813276	23815844	+	2569	1338	445	47.5185	8.9	cyto	Chloroplast. Nucleus.
B. juncea	BjuOA09G07190	AA_Chr09	3746138	3748965	+	2828	1365	454	48.7367	5.25	cyto	Chloroplast. Nucleus.
B. juncea	BjuOA09G21360	AA_Chr09	12622961	12625620	-	2660	1332	443	49.3384	4.76	cyto	Nucleus.
B. juncea	BjuOB01G30010	BB_Chr01	39184341	39187260	-	2920	1443	480	51.8106	5.99	chlo	Chloroplast. Nucleus.
B. juncea	BjuOB02G51390	BB_Chr02	57616165	57618971	-	2807	1353	450	50.1093	5.01	cyto	Nucleus.
B. juncea	BjuOB02G56050	BB_Chr02	60212547	60215076	-	2530	1221	406	43.7105	8.96	cyto	Nucleus.
B. juncea	BjuOB02G60000	BB_Chr02	62197864	62200818	+	2955	1449	482	52.0323	5.29	chlo	Chloroplast. Nucleus.
B. juncea	BjuOB02G66400	BB_Chr02	65235036	65238784	-	3749	1485	494	53.0237	5.86	chlo	Chloroplast. Nucleus.
B. juncea	BjuOB03G39310	BB_Chr03	21403019	21410006	-	2714	1236	411	44.4822	9.42	nucl	Chloroplast. Nucleus.
B. juncea	BjuOB03G43990	BB_Chr03	24859629	24862399	+	2771	1362	453	48.2474	8.98	cyto	Chloroplast. Nucleus.
B. juncea	BjuOB04G16430	BB_Chr04	8809033	8811818	+	2786	1347	448	49.5365	4.81	cyto	Chloroplast. Nucleus.
B. juncea	BjuOB05G53950	BB_Chr05	57728472	57730483	+	2012	1362	453	48.7172	6.12	nucl	Chloroplast. Nucleus.
B. juncea	BjuOB06G33300	BB_Chr06	46470130	46471940	+	1811	1296	431	47.1675	8.58	nucl	Chloroplast. Nucleus.
B. juncea	BjuOB07G18920	BB_Chr07	10706162	10708807	-	2646	1383	460	49.1803	5.59	cyto	Chloroplast. Nucleus.
B. carinata	BcaB02g06472	ChrB02	792333	794148	+	1816	1266	421	46.0542	6.74	nucl	Chloroplast. Nucleus.
B. carinata	BcaB03g15461	ChrB03	26462944	26464602	+	1659	1326	441	47.6626	9.3	nucl	Chloroplast. Nucleus.
B. carinata	BcaB03g15884	ChrB03	29634607	29636726	+	2120	1362	453	48.3175	8.98	cyto	Chloroplast. Nucleus.
B. carinata	BcaB05g24434	ChrB05	47788918	47791470	+	2553	1518	505	54.6304	8.5	chlo	Chloroplast. Nucleus.
B. carinata	BcaB06g26716	ChrB06	14255957	14258094	+	2138	1443	480	51.8066	5.99	chlo	Chloroplast. Nucleus.
B. carinata	BcaB07g30987	ChrB07	8213772	8216084	+	2313	1347	448	49.5365	4.81	cyto	Chloroplast. Nucleus.
B. carinata	BcaC03g15063	ChrC03	21303132	21305156	+	2025	1278	425	46.0127	6.14	nucl	Chloroplast. Nucleus.
B. carinata	BcaC03g18069	ChrC03	62329436	62332188	+	2753	1482	493	52.9805	5.32	nucl	Chloroplast. Nucleus.
B. carinata	BcaC04g21886	ChrC04	42787708	42790018	+	2311	1320	439	49.0602	4.82	cyto	Nucleus.
B. carinata	BcaC04g23468	ChrC04	59519201	59521981	-	2781	1452	483	52.0867	5.58	cyto	Chloroplast. Nucleus.
B. carinata	BcaC05g25281	ChrC05	6730961	6732670	+	1710	1230	409	44.5717	6.69	cyto	Nucleus.
B. carinata	BcaC06g30773	ChrC06	1186408	1188674	-	2267	1353	450	48.7577	8.23	nucl	Chloroplast. Nucleus.
B. carinata	BcaC06g31667	ChrC06	6633096	6635353	+	2258	1350	449	50.1172	5.01	nucl. cyto	Nucleus.
B. carinata	BcaC06g33186	ChrC06	15537643	15539520	-	1878	1356	451	48.3102	5.54	cyto	Chloroplast. Nucleus.
B. carinata	BcaC06g34609	ChrC06	29292408	29294737	+	2330	1350	449	50.2774	4.87	cyto	Nucleus.
B. carinata	BcaC06g35786	ChrC06	44017608	44019746	-	2139	1452	483	52.3231	6.22	cyto	Chloroplast. Nucleus.
B. carinata	BcaC08g45905	ChrC08	38821908	38825258	-	3351	1548	515	55.5347	9.74	chlo	Chloroplast. Nucleus.
B. carinata	BcaC08g45907	ChrC08	38831626	38833297	-	1672	1254	417	45.0129	9.58	cyto	Chloroplast. Nucleus.
B. carinata	BcaC08g46375	ChrC08	43317076	43319093	+	2018	1314	437	46.5943	8.91	nucl	Chloroplast. Nucleus.
B. carinata	BcaNung06898	Contig3034	674	3445	+	2772	1437	478	51.1676	5.56	mito	Chloroplast. Nucleus.
B. rapa	BraA02g019070.3C	A02	10812470	10815459	+	2990	1530	509	55.577	6.52	nucl	Chloroplast. Nucleus.
B. rapa	BraA02g042780.3C	A02	29711548	29713913	+	2366	1281	426	46.6135	4.79	cyto	Chloroplast. Nucleus.
B. rapa	BraA03g043960.3C	A03	22241343	22243227	+	1885	1353	450	48.118	5.39	cyto	Chloroplast. Nucleus.
B. rapa	BraA06g009960.3C	A06	5406430	5408155	+	1726	1209	402	43.8039	7.74	cyto	Chloroplast. Nucleus.
B. rapa	BraA06g035440.3C	A06	23936857	23938971	-	2115	1335	444	48.3962	6.04	nucl. cyto	Chloroplast. Nucleus.
B. rapa	BraA06g039200.3C	A06	26111596	26113344	+	1749	1239	412	44.5658	9.38	cyto	Chloroplast. Nucleus.
B. rapa	BraA06g043470.3C	A06	28364901	28367179	+	2279	1317	438	48.792	5.13	cyto	Nucleus.
B. rapa	BraA07g007940.3C	A07	8096801	8098951	+	2151	1443	480	52.0298	6.41	cyto	Chloroplast. Nucleus.
B. rapa	BraA07g030450.3C	A07	22274164	22277085	-	2922	1572	523	56.7452	9.71	chlo	Chloroplast. Nucleus.
B. rapa	BraA07g030460.3C	A07	22279436	22280999	-	1564	1188	395	43.1141	9.57	nucl	Chloroplast. Nucleus.
B. rapa	BraA07g034160.3C	A07	24324158	24326129	+	1972	1338	445	47.6007	8.99	cyto	Chloroplast. Nucleus.
B. rapa	BraA09g006800.3C	A09	3933867	3936040	+	2174	1365	454	48.7367	5.25	cyto	Chloroplast. Nucleus.
B. rapa	BraA09g020140.3C	A09	13044409	13050227	-	4819	1557	518	57.908	4.74	cyto	Chloroplast. Nucleus.
B. oleracea	Bo2g062900	C2	18552934	18555754		2821	1278	425	45.9086	6.3	nucl	Chloroplast. Nucleus.
B. oleracea	Bo2g161250	C2	50641934	50645183		3250	1320	439	47.261	5.38	nucl	Chloroplast. Nucleus.
B. oleracea	Bo5g017790	C5	6038228	6040603		2376	1230	409	44.5185	7.04	cyto	Nucleus.
B. oleracea	Bo6g095660	C6	30024174	30026681		2508	1293	430	46.187	9.41	chlo	Chloroplast. Nucleus.
B. oleracea	Bo6g095680	C6	30032349	30034681		2333	1254	417	44.995	9.66	nucl. cyto	Chloroplast. Nucleus.
B. oleracea	Bo6g108660	C6	33947890	33950713		2824	1314	437	46.6083	8.91	nucl	Chloroplast. Nucleus.
B. oleracea	Bo7g031330	C7	11975535	11978579		3045	1482	493	53.4735	5.99	cyto	Chloroplast. Nucleus.
B. oleracea	Bo7g066870	C7	25620072	25623333		3262	1350	449	50.2293	4.87	cyto	Nucleus.
B. oleracea	Bo7g081420	C7	31506292	31508748		2457	1233	410	43.95	8.83	cyto	Chloroplast. Nucleus.
B. oleracea	Bo7g089410	C7	34600467	34603598		3132	1389	462	50.0513	5.5	nucl	Chloroplast. Nucleus.
B. oleracea	Bo7g098270	C7	38417633	38421420		3788	1458	485	51.9035	5.68	chlo	Chloroplast. Nucleus.
B. oleracea	Bo9g014430	C9	4349221	4352812		3592	1479	492	52.8115	5.2	vacu	Chloroplast. Nucleus.
B. oleracea	Bo9g059440	C9	17799662	17802884		3223	1332	443	49.5707	4.81	cyto	Nucleus.
B. nigra	BniB01g035460.2N	B1	39859160	39861300	-	2141	1443	480	51.8386	5.99	chlo	Chloroplast. Nucleus.
B. nigra	BniB02g061260.2N	B2	57058051	57060300	-	2250	1350	449	50.0592	5.01	cyto	Nucleus.
B. nigra	BniB02g065990.2N	B2	59654577	59656350	-	1774	1221	406	43.7405	8.96	chlo. cyto	Nucleus.
B. nigra	BniB02g069700.2N	B2	61544100	61546415	+	2316	1449	482	52.0893	5.51	chlo	Chloroplast. Nucleus.
B. nigra	BniB02g076110.2N	B2	64616237	64618224	-	1988	1371	456	48.5253	5.4	cyto	Chloroplast. Nucleus.
B. nigra	BniB03g041600.2N	B3	21085566	21094044	-	8479	2628	875	93.6812	9.38	nucl	Chloroplast. Nucleus.
B. nigra	BniB03g046600.2N	B3	24392303	24394420	+	2118	1362	453	48.2474	8.98	cyto	Chloroplast. Nucleus.
B. nigra	BniB04g017370.2N	B4	8788827	8791164	+	2338	1341	446	49.4555	4.81	cyto	Chloroplast. Nucleus.
B. nigra	BniB05g066200.2N	B5	61194186	61196209	+	2024	1368	455	48.7785	6.78	nucl	Chloroplast. Nucleus.
B. nigra	BniB07g041020.2N	B7	47123685	47125662	+	1978	1380	459	49.0772	5.5	cyto	Chloroplast. Nucleus.
A. thaliana	At1G13730	chr1	4709757	4712672	+	2916	1287	428	46.8031	7.08	cyto	Nucleus.
A. thaliana	At1G69250	chr1	26032637	26035504	+	2868	1284	427	46.6748	9.08	cyto	Chloroplast. Nucleus.
A. thaliana	At2G03640	chr2	1104314	1106867	-	2554	1269	422	46.1314	8.93	nucl	Nucleus.
A. thaliana	At3G07250	chr3	2303075	2306615	-	3541	2034	677	76.9864	4.86	nucl	Chloroplast.
A. thaliana	At3G25150	chr3	9157078	9160100	-	3023	1467	488	52.8748	6.07	cyto	Chloroplast. Nucleus.
A. thaliana	At5G43960	chr5	17688788	17692014	-	3227	1353	450	50.1223	4.91	cyto	Chloroplast. Nucleus.
A. thaliana	At5G48650	chr5	19726672	19729764	+	3093	1377	458	50.0745	5.26	chlo	Chloroplast. Nucleus.
A. thaliana	At5G60980	chr5	24543136	24546352	+	3217	1380	459	49.4153	5.66	cyto	Chloroplast. Nucleus.
*chlo, chloroplast; cyto, cytoplasm; mito, mitochondria; nucl, nucleus; vacu, vacuole.

## Sheet: Table S2
Table S2. Gene duplication types and Ka/Ks analysis for duplicated gene pairs of G3BP family genes in six Brassica species
Gene_1	Gene_2	Ka	Ks	Ka/Ks	Duplication type
BraA06g043470.3C	BraA09g020140.3C	0.0867941	0.413944	0.209676	Segmental duplications
BraA07g030450.3C	BraA07g030460.3C	0.10602	0.158322	0.669648	Tandem duplications
BraA02g042780.3C	BraA03g043960.3C	0.0923128	0.415009	0.222436	Segmental duplications
Bo9g059440	Bo7g066870	0.0744195	0.402152	0.185053	Segmental duplications
Bo6g095660	Bo6g095680	0.0776652	0.15573	0.498718	Tandem duplications
Bo2g161250	Bo7g098270	0.0823252	0.385225	0.213707	Segmental duplications
Bo2g161250	Bo9g014430	0.0852655	0.365146	0.233511	Segmental duplications
Bo7g098270	Bo9g014430	0.109108	0.350748	0.311074	Segmental duplications
BniB02g061260.2N	BniB04g017370.2N	0.06928	0.414899	0.16698	Segmental duplications
BniB02g076110.2N	BniB07g041020.2N	0.0649421	0.307263	0.211357	Segmental duplications
BnaA09g16820D	BnaC09g17770D	0.0306736	0.0724229	0.423535	Segmental duplications
BnaA09g16820D	BnaA06g36440D	0.0827702	0.453579	0.182482	Segmental duplications
BnaA09g16820D	BnaC07g17480D	0.0815282	0.390549	0.208752	Segmental duplications
BnaC09g17770D	BnaA06g36440D	0.0916041	0.467248	0.19605	Segmental duplications
BnaC09g17770D	BnaC07g17480D	0.0757042	0.421466	0.179621	Segmental duplications
BnaA06g36440D	BnaC07g17480D	0.0308669	0.130561	0.236417	Segmental duplications
BnaA02g14660D	BnaCnng26260D	0.0310981	0.102224	0.304216	Segmental duplications
BnaA07g24350D	BnaC06g25450D	0.060668	0.0643725	0.942452	Segmental duplications
BnaA07g24350D	BnaA07g24340D	0.107294	0.153873	0.697288	Tandem duplications
BnaA07g24350D	BnaC06g25440D	0.102042	0.145876	0.699507	Segmental duplications
BnaC06g25450D	BnaA07g24340D	0.0898025	0.14574	0.616183	Segmental duplications
BnaC06g25450D	BnaC06g25440D	0.0764958	0.147184	0.51973	Tandem duplications
BnaA07g24340D	BnaC06g25440D	0.0332057	0.0777805	0.426916	Segmental duplications
BnaA06g30070D	BnaC07g26640D	0.0418966	0.0923495	0.453674	Segmental duplications
BnaC07g22440D	BnaC06g06690D	0.0262921	0.0506064	0.519541	Segmental duplications
BnaC07g22440D	BnaA06g39850D	0.0273953	0.0773692	0.354086	Segmental duplications
BnaC06g06690D	BnaA06g39850D	0.00537492	0.0319859	0.16804	Segmental duplications
BnaA06g08750D	BnaC05g10060D	0.05609	0.176925	0.317027	Segmental duplications
BnaA07g05030D	BnaCnng00130D	0.0149748	0.0639008	0.234344	Segmental duplications
BnaC02g41910D	BnaAnng06690D	0.0700705	0.153053	0.457818	Segmental duplications
BnaC02g41910D	BnaA09g05550D	0.102696	0.406643	0.252547	Segmental duplications
BnaC02g41910D	BnaC09g05100D	0.105129	0.428382	0.245409	Segmental duplications
BnaC02g41910D	BnaA03g39880D	0.131347	0.426179	0.308198	Segmental duplications
BnaC02g41910D	BnaC07g30950D	0.163841	0.448078	0.365652	Segmental duplications
BnaAnng06690D	BnaA09g05550D	0.081529	0.374547	0.217674	Segmental duplications
BnaAnng06690D	BnaC09g05100D	0.0844153	0.386828	0.218224	Segmental duplications
BnaAnng06690D	BnaA03g39880D	0.0760211	0.385636	0.197132	Segmental duplications
BnaAnng06690D	BnaC07g30950D	0.0786546	0.379993	0.20699	Segmental duplications
BnaA09g05550D	BnaC09g05100D	0.0191062	0.086227	0.22158	Segmental duplications
BnaA09g05550D	BnaA03g39880D	0.0744275	0.384472	0.193584	Segmental duplications
BnaA09g05550D	BnaC07g30950D	0.0796036	0.355969	0.223625	Segmental duplications
BnaC09g05100D	BnaA03g39880D	0.106826	0.454079	0.235258	Segmental duplications
BnaC09g05100D	BnaC07g30950D	0.112844	0.432544	0.260884	Segmental duplications
BnaA03g39880D	BnaC07g30950D	0.0442182	0.132422	0.33392	Segmental duplications
BjuOA06G43770	BjuOB02G51390	0.026083	0.192713	0.135347	Segmental duplications
BjuOA06G43770	BjuOA09G21360	0.0826889	0.37501	0.220498	Segmental duplications
BjuOA06G43770	BjuOB04G16430	0.0762063	0.408364	0.186614	Segmental duplications
BjuOB02G51390	BjuOA09G21360	0.0661221	0.365595	0.180862	Segmental duplications
BjuOB02G51390	BjuOB04G16430	0.0610341	0.397877	0.153399	Segmental duplications
BjuOA09G21360	BjuOB04G16430	0.0282616	0.172968	0.163392	Segmental duplications
BjuOA06G35620	BjuOB02G60000	0.0948934	0.193175	0.491231	Segmental duplications
BjuOA07G07200	BjuOB01G30010	0.0319045	0.131736	0.242185	Segmental duplications
BjuOA09G07190	BjuOB07G18920	0.0470875	0.189477	0.248513	Segmental duplications
BjuOA09G07190	BjuOA02G47070	0.0807352	0.401611	0.201028	Segmental duplications
BjuOA09G07190	BjuOA03G45960	0.0731249	0.383947	0.190456	Segmental duplications
BjuOB07G18920	BjuOA02G47070	0.0890293	0.364436	0.244293	Segmental duplications
BjuOB07G18920	BjuOA03G45960	0.0739643	0.376577	0.196412	Segmental duplications
BjuOA02G47070	BjuOA03G45960	0.0758563	0.388081	0.195465	Segmental duplications
BjuOA06G09210	BjuOB06G33300	0.0741454	0.290162	0.255531	Segmental duplications
BjuOB03G39310	BjuOA07G31720	0.111574	0.222024	0.502532	Segmental duplications
BjuOB03G39310	BjuOA07G31730	0.114196	0.190643	0.599007	Segmental duplications
BjuOB03G39310	BjuOA07G35810	0.206465	0.383723	0.538058	Segmental duplications
BjuOA07G31720	BjuOA07G31730	0.107294	0.153873	0.697288	Tandem duplications
BjuOA07G35810	BjuOA02G21090	0.166989	0.403358	0.413997	Segmental duplications
BjuOA02G21090	BjuOB05G53950	0.0598216	0.225938	0.26477	Segmental duplications
BcaB06g26716	BcaC06g35786	0.0345487	0.116694	0.296061	Segmental duplications
BcaB05g24434	BcaC03g15063	0.0653408	0.227363	0.287385	Segmental duplications
BcaB03g15461	BcaC08g46375	0.222814	0.375941	0.592683	Segmental duplications
BcaB03g15461	BcaC08g45905	0.163855	0.264679	0.619069	Segmental duplications
BcaB03g15461	BcaC08g45907	0.120103	0.195027	0.615825	Segmental duplications
BcaC08g46375	BcaC08g45905	0.232543	0.475908	0.48863	Tandem duplications
BcaC08g46375	BcaC08g45907	0.194661	0.362165	0.537492	Tandem duplications
BcaC08g45905	BcaC08g45907	0.100549	0.180811	0.556102	Tandem duplications
BcaC03g18069	BcaC04g23468	0.104111	0.405973	0.256447	Segmental duplications
BcaC03g18069	BcaC06g33186	0.0787329	0.375353	0.209757	Segmental duplications
BcaC03g18069	BcaNung06898	0.0792979	0.382951	0.207071	Segmental duplications
BcaC04g23468	BcaC06g33186	0.0883528	0.3865	0.228597	Segmental duplications
BcaC04g23468	BcaNung06898	0.0815353	0.342636	0.237964	Segmental duplications
BcaC06g33186	BcaNung06898	0.0326904	0.170248	0.192016	Segmental duplications
BcaB07g30987	BcaC04g21886	0.0259116	0.188895	0.137174	Segmental duplications
BcaB07g30987	BcaC06g31667	0.0599448	0.425822	0.140774	Segmental duplications
BcaB07g30987	BcaC06g34609	0.0678483	0.397211	0.170812	Segmental duplications
BcaC04g21886	BcaC06g31667	0.0640609	0.420398	0.152381	Segmental duplications
BcaC04g21886	BcaC06g34609	0.0740298	0.407	0.181891	Segmental duplications
BcaC06g31667	BcaC06g34609	0.0238174	0.195038	0.122117	Tandem duplications

## Sheet: Table S3
Table S3. Basic information of predicted miRNAs targeting G3BPs in six Brassica species and A. thaliana
miRNA_Acc.	Target_Acc.	Expectation	miRNA_start	miRNA_end	Target_start	Target_end	miRNA_aligned_fragment	alignment	Target_aligned_fragment	Inhibition
aly-miR3447-3p	BcaB07g30987	2.5	1	21	752	772	UUUGAGUGUGUUUGUUAUGAA	::::::::. ::::::::.	CACAUAACAAGAACACUCAAG	Translation
aly-miR3447-3p	BjuOB04G16430	2.5	1	21	752	772	UUUGAGUGUGUUUGUUAUGAA	::::::::. ::::::::.	CACAUAACAAGAACACUCAAG	Translation
aly-miR838-3p	AT3G07250	2	1	21	1314	1334	UUUUCUUCUUCUUCUUGCACA	: :: :.::::::::::::.:	UCUGGAGGAAGAAGAAGAAGA	Cleavage
aly-miR838-3p	Bo9g014430	3	1	21	1315	1335	UUUUCUUCUUCUUCUUGCACA	:::.:.::.::.::.:::.:	GGUGUAGGAGGAGGAGGAAGA	Cleavage
aly-miR838-3p	BnaC09g05100D	3	1	21	1399	1419	UUUUCUUCUUCUUCUUGCACA	:::.:.::.::.::.:::.:	GGUGUAGGAGGAGGAGGAAGA	Cleavage
aly-miR838-3p	BcaC04g23468	3	1	21	1288	1308	UUUUCUUCUUCUUCUUGCACA	:::.:.::.::.::.:::.:	GGUGUAGGAGGAGGAGGAAGA	Cleavage
aly-miR838-3p	BniB04g017370.2N	3	1	21	1180	1200	UUUUCUUCUUCUUCUUGCACA	: :::::::::.::.::..:	GGAGCAAGAAGAGGAGGAGGA	Cleavage
aly-miR838-3p	BjuOB04G16430	3	1	21	1180	1200	UUUUCUUCUUCUUCUUGCACA	: :::::::::.::.::..:	GGAGCAAGAAGAGGAGGAGGA	Cleavage
aly-miR838-3p	AT5G43960	3	1	21	1201	1221	UUUUCUUCUUCUUCUUGCACA	: :::::::::.::.::..:	GGAGCAAGAAGAGGAGGAGGA	Cleavage
aly-miR838-3p	BcaB07g30987	3	1	21	1180	1200	UUUUCUUCUUCUUCUUGCACA	: :::::::::.::.::..:	GGAGCAAGAAGAGGAGGAGGA	Cleavage
aly-miR838-3p	BjuOB02G60000	3	1	21	1309	1329	UUUUCUUCUUCUUCUUGCACA	::::.::.::::..::..:	AAUGCAGGAGGAAGGGGAGGA	Cleavage
aly-miR838-3p	BniB02g069700.2N	3	1	21	1309	1329	UUUUCUUCUUCUUCUUGCACA	::::.::.::::..::..:	AAUGCAGGAGGAAGGGGAGGA	Cleavage
ata-miR395a-3p	BniB03g041600.2N	3	1	20	1603	1622	UGAAGUGUUUGGGGGAACUC	::::..:::::.:..::.:	AAGUUUUCCCAAGCGUUUUA	Cleavage
ata-miR395c-3p	BniB03g041600.2N	3	1	20	1603	1622	UGAAGUGUUUGGGGGAACUC	::::..:::::.:..::.:	AAGUUUUCCCAAGCGUUUUA	Cleavage
ata-miR395d-3p	BniB03g041600.2N	3	1	20	1603	1622	UGAAGUGUUUGGGGGAACUC	::::..:::::.:..::.:	AAGUUUUCCCAAGCGUUUUA	Cleavage
ata-miR395e-3p	BniB03g041600.2N	3	1	20	1603	1622	UGAAGUGUUUGGGGGAACUC	::::..:::::.:..::.:	AAGUUUUCCCAAGCGUUUUA	Cleavage
ata-miR395f-3p	BniB03g041600.2N	3	1	20	1603	1622	UGAAGUGUUUGGGGGAACUC	::::..:::::.:..::.:	AAGUUUUCCCAAGCGUUUUA	Cleavage
ata-miR5062a-3p	BjuOB02G51390	3	1	24	693	716	GUGGAUUUUUCACCAAGAUUCAAG	: :::::::::::::::	GGAACCUGUUGGUGAAAAAUCCAA	Cleavage
ata-miR5062a-3p	BniB02g061260.2N	3	1	24	690	713	GUGGAUUUUUCACCAAGAUUCAAG	: :::::::::::::::	GGAACCUGUUGGUGAAAAAUCCAA	Cleavage
ath-miR414	BniB02g076110.2N	3	1	21	846	866	UCAUCUUCAUCAUCAUCGUCA	: :.: ::::: :::::::::	UAAUGUUGAUGUUGAAGAUGA	Translation
ath-miR414	BnaC07g30950D	3	1	21	903	923	UCAUCUUCAUCAUCAUCGUCA	:.: ::::: :::::::::	CAAUGUUGAUGUUGAAGAUGA	Translation
ath-miR414	BcaC06g33186	3	1	21	843	863	UCAUCUUCAUCAUCAUCGUCA	:.: ::::: :::::::::	CAAUGUUGAUGUUGAAGAUGA	Translation
ath-miR414	BcaNung06898	3	1	21	915	935	UCAUCUUCAUCAUCAUCGUCA	:.: ::::: :::::::::	CAAUGUUGAUGUUGAAGAUGA	Translation
ath-miR415	BjuOB01G30010	2.5	1	21	1048	1068	AACAGAGCAGAAACAGAACAU	:::::::::. :::.::::	GGGUUCUGUUUUGGCUUUGUU	Cleavage
ath-miR415	BniB01g035460.2N	2.5	1	21	1048	1068	AACAGAGCAGAAACAGAACAU	:::::::::. :::.::::	GGGUUCUGUUUUGGCUUUGUU	Cleavage
ath-miR415	BcaB06g26716	2.5	1	21	1048	1068	AACAGAGCAGAAACAGAACAU	:::::::::. :::.::::	GGGUUCUGUUUUGGCUUUGUU	Cleavage
ath-miR829-5p	AT5G60980	3	1	21	1176	1196	ACUUUGAAGCUUUGAUUUGAA	:::: ::::::::::::	CCGAAAUGAAAGCUUCAAAGG	Cleavage
ath-miR833b	AT5G48650	3	1	21	838	858	UGUUUGUUGACAUCGGUCUAG	::::: : ::::::::.::	AAAGACCAAGGUCAACAAGCA	Cleavage
bdi-miR395a	BniB03g041600.2N	3	1	20	1603	1622	UGAAGUGUUUGGGGGAACUC	::::..:::::.:..::.:	AAGUUUUCCCAAGCGUUUUA	Cleavage
bdi-miR395b	BniB03g041600.2N	3	1	20	1603	1622	UGAAGUGUUUGGGGGAACUC	::::..:::::.:..::.:	AAGUUUUCCCAAGCGUUUUA	Cleavage
bdi-miR395c-3p	BniB03g041600.2N	3	1	20	1603	1622	UGAAGUGUUUGGGGGAACUC	::::..:::::.:..::.:	AAGUUUUCCCAAGCGUUUUA	Cleavage
bdi-miR395e-3p	BniB03g041600.2N	3	1	20	1603	1622	UGAAGUGUUUGGGGGAACUC	::::..:::::.:..::.:	AAGUUUUCCCAAGCGUUUUA	Cleavage
bdi-miR395f-3p	BniB03g041600.2N	3	1	20	1603	1622	UGAAGUGUUUGGGGGAACUC	::::..:::::.:..::.:	AAGUUUUCCCAAGCGUUUUA	Cleavage
bdi-miR395g-3p	BniB03g041600.2N	3	1	20	1603	1622	UGAAGUGUUUGGGGGAACUC	::::..:::::.:..::.:	AAGUUUUCCCAAGCGUUUUA	Cleavage
bdi-miR395h-3p	BniB03g041600.2N	3	1	20	1603	1622	UGAAGUGUUUGGGGGAACUC	::::..:::::.:..::.:	AAGUUUUCCCAAGCGUUUUA	Cleavage
bdi-miR395j-3p	BniB03g041600.2N	3	1	20	1603	1622	UGAAGUGUUUGGGGGAACUC	::::..:::::.:..::.:	AAGUUUUCCCAAGCGUUUUA	Cleavage
bdi-miR395k-3p	BniB03g041600.2N	3	1	20	1603	1622	UGAAGUGUUUGGGGGAACUC	::::..:::::.:..::.:	AAGUUUUCCCAAGCGUUUUA	Cleavage
bdi-miR395l-3p	BniB03g041600.2N	3	1	20	1603	1622	UGAAGUGUUUGGGGGAACUC	::::..:::::.:..::.:	AAGUUUUCCCAAGCGUUUUA	Cleavage
bdi-miR395m	BniB03g041600.2N	3	1	20	1603	1622	UGAAGUGUUUGGGGGAACUC	::::..:::::.:..::.:	AAGUUUUCCCAAGCGUUUUA	Cleavage
bdi-miR395n-3p	BniB03g041600.2N	3	1	20	1603	1622	UGAAGUGUUUGGGGGAACUC	::::..:::::.:..::.:	AAGUUUUCCCAAGCGUUUUA	Cleavage
bdi-miR395o-3p	BniB03g041600.2N	3	1	20	1603	1622	UGAAGUGUUUGGGGGAACUC	::::..:::::.:..::.:	AAGUUUUCCCAAGCGUUUUA	Cleavage
bdi-miR395q	BniB03g041600.2N	3	1	20	1603	1622	UGAAGUGUUUGGGGGAACUC	::::..:::::.:..::.:	AAGUUUUCCCAAGCGUUUUA	Cleavage
bdi-miR5185m-3p	BjuOB02G66400	3	1	21	613	633	UUUGAAAAUUGAACUAGAAGC	::::: ::::. :::::::	AGUUCUACUUCAGGUUUCAAA	Cleavage
bdi-miR5198	BnaA06g08750D	2.5	1	21	328	348	GGGGAAAAGAGAUUGAGGGAG	.:..::::.:::.::::::.:	UUUUCUCAGUCUUUUUUCCUC	Cleavage
bdi-miR5198	BjuOA06G09210	2.5	1	21	352	372	GGGGAAAAGAGAUUGAGGGAG	.:..::::.:::.::::::.:	UUUUCUCAGUCUUUUUUCCUC	Cleavage
bdi-miR5198	BraA06g009960.3C	2.5	1	21	328	348	GGGGAAAAGAGAUUGAGGGAG	.:..::::.:::.::::::.:	UUUUCUCAGUCUUUUUUCCUC	Cleavage
bdi-miR5198	BcaB02g06472	3	1	21	325	345	GGGGAAAAGAGAUUGAGGGAG	.:..::::.:::.::::::..	UUUUCUCAGUCUUUUUUCCUU	Cleavage
bdi-miR5198	BjuOB06G33300	3	1	21	352	372	GGGGAAAAGAGAUUGAGGGAG	.:..::::.:::.::::::..	UUUUCUCAGUCUUUUUUCCUU	Cleavage
bdi-miR7729a-5p	BniB02g061260.2N	3	1	23	260	282	UGUUUUCAUAGGCCAUGUAGAGC	: .: :: ::.::.::::::::	CCGUUUCAGGGUCUGUGAAAACA	Cleavage
bdi-miR7729b-5p	BniB02g061260.2N	3	1	23	260	282	UGUUUUCAUAGGCCAUGUAGAGC	: .: :: ::.::.::::::::	CCGUUUCAGGGUCUGUGAAAACA	Cleavage
bra-miR1885b	AT3G07250	3	1	22	728	749	UACAUCUUCUCCGCGGAAGCUC	:: ::: ::.:::::::: :::	GAACUUACGUGGAGAAGAAGUA	Cleavage
cpa-miR395a	BniB03g041600.2N	3	1	20	1603	1622	UGAAGUGUUUGGGGGAACUC	::::..:::::.:..::.:	AAGUUUUCCCAAGCGUUUUA	Cleavage
cpa-miR395b	BniB03g041600.2N	3	1	20	1603	1622	UGAAGUGUUUGGGGGAACUC	::::..:::::.:..::.:	AAGUUUUCCCAAGCGUUUUA	Cleavage
cpa-miR395c	BniB03g041600.2N	3	1	20	1603	1622	UGAAGUGUUUGGGGGAACUC	::::..:::::.:..::.:	AAGUUUUCCCAAGCGUUUUA	Cleavage
cpa-miR395d	BniB03g041600.2N	3	1	20	1603	1622	UGAAGUGUUUGGGGGAACUC	::::..:::::.:..::.:	AAGUUUUCCCAAGCGUUUUA	Cleavage
cpa-miR395e	BniB03g041600.2N	3	1	20	1603	1622	UGAAGUGUUUGGGGGAACUC	::::..:::::.:..::.:	AAGUUUUCCCAAGCGUUUUA	Cleavage
csi-miR172c	BjuOB07G18920	2.5	1	22	103	124	UGGAAUCUUGAUGAUGCUGCAG	:.:. :.::::::::::::	CACCGGUUUUAUCAAGAUUCCA	Cleavage
csi-miR172c	BniB07g041020.2N	2.5	1	22	103	124	UGGAAUCUUGAUGAUGCUGCAG	:.:. :.::::::::::::	CACCGGUUUUAUCAAGAUUCCA	Cleavage
csi-miR172c	BnaA03g39880D	3	1	22	265	286	UGGAAUCUUGAUGAUGCUGCAG	:.:. :.::::.:::::::	CACCGGUUUUAUCAGGAUUCCA	Cleavage
csi-miR172c	BcaC06g33186	3	1	22	103	124	UGGAAUCUUGAUGAUGCUGCAG	:.:. :.::::.:::::::	CACCGGUUUUAUCAGGAUUCCA	Cleavage
csi-miR172c	Bo7g098270	3	1	22	205	226	UGGAAUCUUGAUGAUGCUGCAG	:.:. :.::::.:::::::	CACCGGUUUUAUCAGGAUUCCA	Cleavage
csi-miR172c	BjuOA03G45960	3	1	22	265	286	UGGAAUCUUGAUGAUGCUGCAG	:.:. :.::::.:::::::	CACCGGUUUUAUCAGGAUUCCA	Cleavage
csi-miR172c	BniB02g076110.2N	3	1	22	103	124	UGGAAUCUUGAUGAUGCUGCAG	:.:. :.::::.:::::::	CAUCGGUUUUAUCAGGAUUCCA	Cleavage
csi-miR172c	BnaC07g30950D	3	1	22	163	184	UGGAAUCUUGAUGAUGCUGCAG	:.:. :.::::.:::::::	CACCGGUUUUAUCAGGAUUCCA	Cleavage
csi-miR172c	BraA03g043960.3C	3	1	22	103	124	UGGAAUCUUGAUGAUGCUGCAG	:.:. :.::::.:::::::	CACCGGUUUUAUCAGGAUUCCA	Cleavage
ddi-miR-7103	BraA09g020140.3C	2.5	1	20	245	264	CGAAUCAAUAUUUAGACAAU	:::.:::::.:::.::::	CGUGUUUAAAUGUUGGUUCG	Cleavage
esi-miR3463-3p	BraA03g043960.3C	3	1	21	790	810	UGCAGCGGGCUCAGGAAGGGG	::.: : :::::::.::::::	CCUCCUGCUGAGCCUGCUGCA	Cleavage
esi-miR3463-3p	BnaA03g39880D	3	1	21	952	972	UGCAGCGGGCUCAGGAAGGGG	::.: : :::::::.::::::	CCUCCUGCUGAGCCUGCUGCA	Cleavage
esi-miR3463-3p	BjuOA03G45960	3	1	21	952	972	UGCAGCGGGCUCAGGAAGGGG	::.: : :::::::.::::::	CCUCCUGCUGAGCCUGCUGCA	Cleavage
gma-miR395d	BniB03g041600.2N	3	1	21	1602	1622	UGAAGUGUUUGGGGGAACUUU	.:::::..:::::.:..::.:	GAAGUUUUCCCAAGCGUUUUA	Cleavage
gma-miR395e	BniB03g041600.2N	3	1	21	1602	1622	UGAAGUGUUUGGGGGAACUUU	.:::::..:::::.:..::.:	GAAGUUUUCCCAAGCGUUUUA	Cleavage
gma-miR395f	BniB03g041600.2N	3	1	21	1602	1622	UGAAGUGUUUGGGGGAACUUU	.:::::..:::::.:..::.:	GAAGUUUUCCCAAGCGUUUUA	Cleavage
gma-miR395g	BniB03g041600.2N	3	1	21	1602	1622	UGAAGUGUUUGGGGGAACUUU	.:::::..:::::.:..::.:	GAAGUUUUCCCAAGCGUUUUA	Cleavage
gma-miR395h	BniB03g041600.2N	2.5	1	21	1603	1623	AUGAAGUGUUUGGGAGAACUC	::::.::::::.:..::.::	AAGUUUUCCCAAGCGUUUUAU	Cleavage
gma-miR395i	BniB03g041600.2N	3	1	21	1603	1623	AUGAAGUGUUUGGGGGAACUC	::::..:::::.:..::.::	AAGUUUUCCCAAGCGUUUUAU	Cleavage
gma-miR395j	BniB03g041600.2N	3	1	21	1603	1623	AUGAAGUGUUUGGGGGAACUC	::::..:::::.:..::.::	AAGUUUUCCCAAGCGUUUUAU	Cleavage
gma-miR395k	BniB03g041600.2N	3	1	21	1603	1623	AUGAAGUGUUUGGGGGAACUC	::::..:::::.:..::.::	AAGUUUUCCCAAGCGUUUUAU	Cleavage
gma-miR395l	BniB03g041600.2N	3	1	21	1603	1623	AUGAAGUGUUUGGGGGAACUC	::::..:::::.:..::.::	AAGUUUUCCCAAGCGUUUUAU	Cleavage
gma-miR395m	BniB03g041600.2N	3	1	21	1603	1623	AUGAAGUGUUUGGGGGAACUC	::::..:::::.:..::.::	AAGUUUUCCCAAGCGUUUUAU	Cleavage
gma-miR4348b	BnaC09g17770D	3	1	21	8	28	UCUUUUGAAUUUGACUAUUAG	: :::::::::: :::::: :	CAAAUAGUCAAAAUCAAAAAA	Cleavage
gra-miR8659a	AT2G03640	3	1	24	245	268	AAUUUUUUAAGGUUGUUUGUGGAA	:.: ::: ::::.:::::.:::	AUUCUCAAUCAACUUUAAAGAAUG	Cleavage
gra-miR8659b	AT2G03640	3	1	24	245	268	AAUUUUUUAAGGUUGUUUGUGGAA	:.: ::: ::::.:::::.:::	AUUCUCAAUCAACUUUAAAGAAUG	Cleavage
gra-miR8706a	Bo7g081420	2.5	1	24	637	660	AGUUUUAGGAUUGAUUUGAUGAAA	:::.:::::: :::::.::	GGCGCUCAGAUCAAUGCUAAAGCU	Cleavage
gra-miR8706a	BnaC07g22440D	2.5	1	24	640	663	AGUUUUAGGAUUGAUUUGAUGAAA	:::.:::::: :::::.::	GGCGCUCAGAUCAAUGCUAAAGCU	Cleavage
gra-miR8706b	Bo7g081420	2.5	1	24	637	660	AGUUUUAGGAUUGAUUUGAUGAAA	:::.:::::: :::::.::	GGCGCUCAGAUCAAUGCUAAAGCU	Cleavage
gra-miR8706b	BnaC07g22440D	2.5	1	24	640	663	AGUUUUAGGAUUGAUUUGAUGAAA	:::.:::::: :::::.::	GGCGCUCAGAUCAAUGCUAAAGCU	Cleavage
gra-miR8719	BraA09g020140.3C	3	1	24	97	120	CAAAUUGGAUAACUGGACAGGUAA	::::::::::.::: :::	AAGGUCGUCCAGUUAUUCAAAUUG	Cleavage
gra-miR8786a	Bo7g081420	3	1	24	157	180	UUUUAGUGAUGUGGCAGAAAGAUG	::::::.:: ::::.:.:::	AUGGUUUCUGUCAAAUCAUUGAAA	Translation
gra-miR8786b	Bo7g081420	3	1	24	157	180	UUUUAGUGAUGUGGCAGAAAGAUG	::::::.:: ::::.:.:::	AUGGUUUCUGUCAAAUCAUUGAAA	Translation
hme-miR-71	AT3G07250	3	1	22	1098	1119	UCUCACUACCUUGUCUUUCAUG	: ::.::.:.::: :::::::	AAAGAGAGGCGAGGGAGUGAGA	Cleavage
hvu-miR6183	AT1G13730	2.5	1	22	835	856	UGAGCGAGUUGGCUGCAAGUUC	:.:::. :::::::.:::::	AUAUUUGUUGCCAACUUGCUCA	Cleavage
mtr-miR2673a	BnaA09g05550D	1	1	22	1205	1226	CCUCUUCCUCUUCCUCUUCCAC	:::.:::::.::::::::::	UAGGAGGAGGAGGAGGAAGAGG	Cleavage
mtr-miR2673a	BjuOA09G07190	1	1	22	1205	1226	CCUCUUCCUCUUCCUCUUCCAC	:::.:::::.::::::::::	UAGGAGGAGGAGGAGGAAGAGG	Cleavage
mtr-miR2673a	BcaC06g30773	1	1	22	1268	1289	CCUCUUCCUCUUCCUCUUCCAC	::::::::.:::::.::::	GAAGAAGAGGAGGAGGAGGAGG	Cleavage
mtr-miR2673a	Bo7g089410	1	1	22	1304	1325	CCUCUUCCUCUUCCUCUUCCAC	::::::::.:::::.::::	GAAGAAGAGGAGGAGGAGGAGG	Cleavage
mtr-miR2673a	BcaB07g30987	1	1	22	1184	1205	CCUCUUCCUCUUCCUCUUCCAC	::::::::.:::::.::::	CAAGAAGAGGAGGAGGAGGAGG	Cleavage
mtr-miR2673a	BjuOB04G16430	1	1	22	1184	1205	CCUCUUCCUCUUCCUCUUCCAC	::::::::.:::::.::::	CAAGAAGAGGAGGAGGAGGAGG	Cleavage
mtr-miR2673a	BcaC06g30773	1.5	1	22	1214	1235	CCUCUUCCUCUUCCUCUUCCAC	: :::::.:::.:::::.::::	GAGGAAGGGGAGGAGGAGGAGG	Cleavage
mtr-miR2673a	BnaC07g26640D	1.5	1	22	1310	1331	CCUCUUCCUCUUCCUCUUCCAC	: :::.:::::.:::::.::::	GAGGAGGAGGAGGAGGAGGAGG	Cleavage
mtr-miR2673a	Bo7g089410	1.5	1	22	1250	1271	CCUCUUCCUCUUCCUCUUCCAC	: :::::.:::.:::::.::::	GAGGAAGGGGAGGAGGAGGAGG	Cleavage
mtr-miR2673a	BcaNung06898	2	1	22	1382	1403	CCUCUUCCUCUUCCUCUUCCAC	::::::::::::: :::.::::	GUGGAAGAGGAAGCGGAGGAGG	Cleavage
mtr-miR2673a	BjuOB02G66400	2	1	22	3694	3715	CCUCUUCCUCUUCCUCUUCCAC	::::::::::::: :::.::::	GUGGAAGAGGAAGCGGAGGAGG	Cleavage
mtr-miR2673a	BjuOA03G45960	2	1	22	1349	1370	CCUCUUCCUCUUCCUCUUCCAC	:::: .:::::.::::::::::	GUGGUGGAGGAGGAGGAAGAGG	Cleavage
mtr-miR2673a	BcaC04g23468	2	1	22	1289	1310	CCUCUUCCUCUUCCUCUUCCAC	::: :.:::::.::::::::::	GUGUAGGAGGAGGAGGAAGAGG	Cleavage
mtr-miR2673a	BcaC06g33186	2	1	22	1193	1214	CCUCUUCCUCUUCCUCUUCCAC	:::: .:::::.::::::::::	GUGGUGGAGGAGGAGGAAGAGG	Cleavage
mtr-miR2673a	Bo7g098270	2	1	22	1292	1313	CCUCUUCCUCUUCCUCUUCCAC	:::: .:::::.::::::::::	GUGGUGGAGGAGGAGGAAGAGG	Cleavage
mtr-miR2673a	Bo7g098270	2	1	22	1403	1424	CCUCUUCCUCUUCCUCUUCCAC	: ::.:: :::::::::.::::	GAGGGAGUGGAAGAGGAGGAGG	Cleavage
mtr-miR2673a	BnaC09g05100D	2	1	22	1400	1421	CCUCUUCCUCUUCCUCUUCCAC	::: :.:::::.::::::::::	GUGUAGGAGGAGGAGGAAGAGG	Cleavage
mtr-miR2673a	BjuOA02G47070	2	1	22	1181	1202	CCUCUUCCUCUUCCUCUUCCAC	:::: .:::::.::::::::::	GUGGUGGAGGAGGAGGAAGAGG	Cleavage
mtr-miR2673a	BraA03g043960.3C	2	1	22	1184	1205	CCUCUUCCUCUUCCUCUUCCAC	:::: .:::::.::::::::::	GUGGUGGAGGAGGAGGAAGAGG	Cleavage
mtr-miR2673a	Bo9g014430	2	1	22	1316	1337	CCUCUUCCUCUUCCUCUUCCAC	::: :.:::::.::::::::::	GUGUAGGAGGAGGAGGAAGAGG	Cleavage
mtr-miR2673a	BnaA03g39880D	2	1	22	1346	1367	CCUCUUCCUCUUCCUCUUCCAC	:::: .:::::.::::::::::	GUGGUGGAGGAGGAGGAAGAGG	Cleavage
mtr-miR2673a	BnaC07g30950D	2	1	22	1253	1274	CCUCUUCCUCUUCCUCUUCCAC	:::: .:::::.::::::::::	GUGGUGGAGGAGGAGGAAGAGG	Cleavage
mtr-miR2673a	BnaA07g05030D	2	1	22	1217	1238	CCUCUUCCUCUUCCUCUUCCAC	: ::.: :::::::::.::::	UUAGAGGUGGAAGAGGAGGAGG	Cleavage
mtr-miR2673a	BcaC06g35786	2	1	22	1244	1265	CCUCUUCCUCUUCCUCUUCCAC	: ::.: :::::::::.::::	UUAGAGGUGGAAGAGGAGGAGG	Cleavage
mtr-miR2673a	Bo7g031330	2	1	22	1274	1295	CCUCUUCCUCUUCCUCUUCCAC	: ::.: :::::::::.::::	UUAGAGGUGGAAGAGGAGGAGG	Cleavage
mtr-miR2673a	BjuOA07G07200	2	1	22	1262	1283	CCUCUUCCUCUUCCUCUUCCAC	: ::.: :::::::::.::::	UUAGAGGUGGAAGAGGAGGAGG	Cleavage
mtr-miR2673a	BnaCnng00130D	2	1	22	1235	1256	CCUCUUCCUCUUCCUCUUCCAC	: ::.: :::::::::.::::	UUAGAGGUGGAAGAGGAGGAGG	Cleavage
mtr-miR2673a	BraA07g007940.3C	2	1	22	1235	1256	CCUCUUCCUCUUCCUCUUCCAC	: ::.: :::::::::.::::	UUAGAGGUGGAAGAGGAGGAGG	Cleavage
mtr-miR2673a	BcaNung06898	2.5	1	22	1265	1286	CCUCUUCCUCUUCCUCUUCCAC	:::: :: :::.::::::::::	GUGGUAGUGGAGGAGGAAGAGG	Cleavage
mtr-miR2673a	BjuOB02G66400	2.5	1	22	3577	3598	CCUCUUCCUCUUCCUCUUCCAC	:::: :: :::.::::::::::	GUGGUAGUGGAGGAGGAAGAGG	Cleavage
mtr-miR2673a	BnaAnng06690D	2.5	1	22	1277	1298	CCUCUUCCUCUUCCUCUUCCAC	:::::::::::.: :::.::::	GUGGAAGAGGAGGUGGAGGAGG	Cleavage
mtr-miR2673a	BniB02g076110.2N	2.5	1	22	1316	1337	CCUCUUCCUCUUCCUCUUCCAC	:::::::::::.: :::.::::	GUGGAAGAGGAGGCGGAGGAGG	Cleavage
mtr-miR2673a	BjuOA02G47070	2.5	1	22	1301	1322	CCUCUUCCUCUUCCUCUUCCAC	:::::::::::.:::::.:: :	GUGGAAGAGGAGGAGGAGGACG	Cleavage
mtr-miR2673a	BraA02g042780.3C	2.5	1	22	1201	1222	CCUCUUCCUCUUCCUCUUCCAC	:::::::::::.: :::.::::	GUGGAAGAGGAGGUGGAGGAGG	Cleavage
mtr-miR2673a	BjuOB02G60000	2.5	1	22	1310	1331	CCUCUUCCUCUUCCUCUUCCAC	:: :.:::::::.:::.::::	AUGCAGGAGGAAGGGGAGGAGG	Cleavage
mtr-miR2673a	BjuOB02G60000	2.5	1	22	1367	1388	CCUCUUCCUCUUCCUCUUCCAC	: :::::::::.:::::.:: :	GGGGAAGAGGAGGAGGAGGAAG	Cleavage
mtr-miR2673a	BniB02g069700.2N	2.5	1	22	1310	1331	CCUCUUCCUCUUCCUCUUCCAC	:: :.:::::::.:::.::::	AUGCAGGAGGAAGGGGAGGAGG	Cleavage
mtr-miR2673a	BniB02g069700.2N	2.5	1	22	1367	1388	CCUCUUCCUCUUCCUCUUCCAC	: :::::::::.:::::.:: :	GGGGAAGAGGAGGAGGAGGAAG	Cleavage
mtr-miR2673a	BniB02g076110.2N	3	1	22	1202	1223	CCUCUUCCUCUUCCUCUUCCAC	:::::.:::::.:: ::.::::	GUGGAGGAGGAGGAAGAGGAGG	Cleavage
mtr-miR2673a	BnaC07g26640D	3	1	22	1247	1268	CCUCUUCCUCUUCCUCUUCCAC	:: ..:::::::.:::.::::	AUGAGGGAGGAAGGGGAGGAGG	Cleavage
mtr-miR2673a	BniB07g041020.2N	3	1	22	1199	1220	CCUCUUCCUCUUCCUCUUCCAC	:::: .: :::.::::::::::	GUGGUGGUGGAGGAGGAAGAGG	Cleavage
mtr-miR2673a	BjuOA06G35620	3	1	22	1217	1238	CCUCUUCCUCUUCCUCUUCCAC	:: ..:::::::.:::.::::	AUGAGGGAGGAAGGGGAGGAGG	Cleavage
mtr-miR2673a	BniB04g017370.2N	3	1	22	1178	1199	CCUCUUCCUCUUCCUCUUCCAC	: :::. : ::::::::.::::	GCGGAGCAAGAAGAGGAGGAGG	Cleavage
mtr-miR2673a	AT5G43960	3	1	22	1199	1220	CCUCUUCCUCUUCCUCUUCCAC	: :::. : ::::::::.::::	GCGGAGCAAGAAGAGGAGGAGG	Cleavage
mtr-miR2673b	BnaA09g05550D	1	1	22	1205	1226	CCUCUUCCUCUUCCUCUUCCAC	:::.:::::.::::::::::	UAGGAGGAGGAGGAGGAAGAGG	Cleavage
mtr-miR2673b	BjuOA09G07190	1	1	22	1205	1226	CCUCUUCCUCUUCCUCUUCCAC	:::.:::::.::::::::::	UAGGAGGAGGAGGAGGAAGAGG	Cleavage
mtr-miR2673b	Bo7g089410	1	1	22	1304	1325	CCUCUUCCUCUUCCUCUUCCAC	::::::::.:::::.::::	GAAGAAGAGGAGGAGGAGGAGG	Cleavage
mtr-miR2673b	BcaC06g30773	1	1	22	1268	1289	CCUCUUCCUCUUCCUCUUCCAC	::::::::.:::::.::::	GAAGAAGAGGAGGAGGAGGAGG	Cleavage
mtr-miR2673b	BcaB07g30987	1	1	22	1184	1205	CCUCUUCCUCUUCCUCUUCCAC	::::::::.:::::.::::	CAAGAAGAGGAGGAGGAGGAGG	Cleavage
mtr-miR2673b	BjuOB04G16430	1	1	22	1184	1205	CCUCUUCCUCUUCCUCUUCCAC	::::::::.:::::.::::	CAAGAAGAGGAGGAGGAGGAGG	Cleavage
mtr-miR2673b	Bo7g089410	1.5	1	22	1250	1271	CCUCUUCCUCUUCCUCUUCCAC	: :::::.:::.:::::.::::	GAGGAAGGGGAGGAGGAGGAGG	Cleavage
mtr-miR2673b	BcaC06g30773	1.5	1	22	1214	1235	CCUCUUCCUCUUCCUCUUCCAC	: :::::.:::.:::::.::::	GAGGAAGGGGAGGAGGAGGAGG	Cleavage
mtr-miR2673b	BnaC07g26640D	1.5	1	22	1310	1331	CCUCUUCCUCUUCCUCUUCCAC	: :::.:::::.:::::.::::	GAGGAGGAGGAGGAGGAGGAGG	Cleavage
mtr-miR2673b	BjuOB02G66400	2	1	22	3694	3715	CCUCUUCCUCUUCCUCUUCCAC	::::::::::::: :::.::::	GUGGAAGAGGAAGCGGAGGAGG	Cleavage
mtr-miR2673b	BcaNung06898	2	1	22	1382	1403	CCUCUUCCUCUUCCUCUUCCAC	::::::::::::: :::.::::	GUGGAAGAGGAAGCGGAGGAGG	Cleavage
mtr-miR2673b	BcaC04g23468	2	1	22	1289	1310	CCUCUUCCUCUUCCUCUUCCAC	::: :.:::::.::::::::::	GUGUAGGAGGAGGAGGAAGAGG	Cleavage
mtr-miR2673b	BcaC06g33186	2	1	22	1193	1214	CCUCUUCCUCUUCCUCUUCCAC	:::: .:::::.::::::::::	GUGGUGGAGGAGGAGGAAGAGG	Cleavage
mtr-miR2673b	Bo7g098270	2	1	22	1292	1313	CCUCUUCCUCUUCCUCUUCCAC	:::: .:::::.::::::::::	GUGGUGGAGGAGGAGGAAGAGG	Cleavage
mtr-miR2673b	Bo7g098270	2	1	22	1403	1424	CCUCUUCCUCUUCCUCUUCCAC	: ::.:: :::::::::.::::	GAGGGAGUGGAAGAGGAGGAGG	Cleavage
mtr-miR2673b	BnaC09g05100D	2	1	22	1400	1421	CCUCUUCCUCUUCCUCUUCCAC	::: :.:::::.::::::::::	GUGUAGGAGGAGGAGGAAGAGG	Cleavage
mtr-miR2673b	BraA03g043960.3C	2	1	22	1184	1205	CCUCUUCCUCUUCCUCUUCCAC	:::: .:::::.::::::::::	GUGGUGGAGGAGGAGGAAGAGG	Cleavage
mtr-miR2673b	BjuOA02G47070	2	1	22	1181	1202	CCUCUUCCUCUUCCUCUUCCAC	:::: .:::::.::::::::::	GUGGUGGAGGAGGAGGAAGAGG	Cleavage
mtr-miR2673b	BnaC07g30950D	2	1	22	1253	1274	CCUCUUCCUCUUCCUCUUCCAC	:::: .:::::.::::::::::	GUGGUGGAGGAGGAGGAAGAGG	Cleavage
mtr-miR2673b	Bo9g014430	2	1	22	1316	1337	CCUCUUCCUCUUCCUCUUCCAC	::: :.:::::.::::::::::	GUGUAGGAGGAGGAGGAAGAGG	Cleavage
mtr-miR2673b	BjuOA03G45960	2	1	22	1349	1370	CCUCUUCCUCUUCCUCUUCCAC	:::: .:::::.::::::::::	GUGGUGGAGGAGGAGGAAGAGG	Cleavage
mtr-miR2673b	BnaA03g39880D	2	1	22	1346	1367	CCUCUUCCUCUUCCUCUUCCAC	:::: .:::::.::::::::::	GUGGUGGAGGAGGAGGAAGAGG	Cleavage
mtr-miR2673b	BcaC06g35786	2	1	22	1244	1265	CCUCUUCCUCUUCCUCUUCCAC	: ::.: :::::::::.::::	UUAGAGGUGGAAGAGGAGGAGG	Cleavage
mtr-miR2673b	BnaCnng00130D	2	1	22	1235	1256	CCUCUUCCUCUUCCUCUUCCAC	: ::.: :::::::::.::::	UUAGAGGUGGAAGAGGAGGAGG	Cleavage
mtr-miR2673b	BraA07g007940.3C	2	1	22	1235	1256	CCUCUUCCUCUUCCUCUUCCAC	: ::.: :::::::::.::::	UUAGAGGUGGAAGAGGAGGAGG	Cleavage
mtr-miR2673b	Bo7g031330	2	1	22	1274	1295	CCUCUUCCUCUUCCUCUUCCAC	: ::.: :::::::::.::::	UUAGAGGUGGAAGAGGAGGAGG	Cleavage
mtr-miR2673b	BjuOA07G07200	2	1	22	1262	1283	CCUCUUCCUCUUCCUCUUCCAC	: ::.: :::::::::.::::	UUAGAGGUGGAAGAGGAGGAGG	Cleavage
mtr-miR2673b	BnaA07g05030D	2	1	22	1217	1238	CCUCUUCCUCUUCCUCUUCCAC	: ::.: :::::::::.::::	UUAGAGGUGGAAGAGGAGGAGG	Cleavage
mtr-miR2673b	BjuOB02G66400	2.5	1	22	3577	3598	CCUCUUCCUCUUCCUCUUCCAC	:::: :: :::.::::::::::	GUGGUAGUGGAGGAGGAAGAGG	Cleavage
mtr-miR2673b	BcaNung06898	2.5	1	22	1265	1286	CCUCUUCCUCUUCCUCUUCCAC	:::: :: :::.::::::::::	GUGGUAGUGGAGGAGGAAGAGG	Cleavage
mtr-miR2673b	BraA02g042780.3C	2.5	1	22	1201	1222	CCUCUUCCUCUUCCUCUUCCAC	:::::::::::.: :::.::::	GUGGAAGAGGAGGUGGAGGAGG	Cleavage
mtr-miR2673b	BnaAnng06690D	2.5	1	22	1277	1298	CCUCUUCCUCUUCCUCUUCCAC	:::::::::::.: :::.::::	GUGGAAGAGGAGGUGGAGGAGG	Cleavage
mtr-miR2673b	BniB02g076110.2N	2.5	1	22	1316	1337	CCUCUUCCUCUUCCUCUUCCAC	:::::::::::.: :::.::::	GUGGAAGAGGAGGCGGAGGAGG	Cleavage
mtr-miR2673b	BjuOA02G47070	2.5	1	22	1301	1322	CCUCUUCCUCUUCCUCUUCCAC	:::::::::::.:::::.:: :	GUGGAAGAGGAGGAGGAGGACG	Cleavage
mtr-miR2673b	BjuOB02G60000	2.5	1	22	1310	1331	CCUCUUCCUCUUCCUCUUCCAC	:: :.:::::::.:::.::::	AUGCAGGAGGAAGGGGAGGAGG	Cleavage
mtr-miR2673b	BjuOB02G60000	2.5	1	22	1367	1388	CCUCUUCCUCUUCCUCUUCCAC	: :::::::::.:::::.:: :	GGGGAAGAGGAGGAGGAGGAAG	Cleavage
mtr-miR2673b	BniB02g069700.2N	2.5	1	22	1310	1331	CCUCUUCCUCUUCCUCUUCCAC	:: :.:::::::.:::.::::	AUGCAGGAGGAAGGGGAGGAGG	Cleavage
mtr-miR2673b	BniB02g069700.2N	2.5	1	22	1367	1388	CCUCUUCCUCUUCCUCUUCCAC	: :::::::::.:::::.:: :	GGGGAAGAGGAGGAGGAGGAAG	Cleavage
mtr-miR2673b	BniB02g076110.2N	3	1	22	1202	1223	CCUCUUCCUCUUCCUCUUCCAC	:::::.:::::.:: ::.::::	GUGGAGGAGGAGGAAGAGGAGG	Cleavage
mtr-miR2673b	BnaC07g26640D	3	1	22	1247	1268	CCUCUUCCUCUUCCUCUUCCAC	:: ..:::::::.:::.::::	AUGAGGGAGGAAGGGGAGGAGG	Cleavage
mtr-miR2673b	BniB07g041020.2N	3	1	22	1199	1220	CCUCUUCCUCUUCCUCUUCCAC	:::: .: :::.::::::::::	GUGGUGGUGGAGGAGGAAGAGG	Cleavage
mtr-miR2673b	BjuOA06G35620	3	1	22	1217	1238	CCUCUUCCUCUUCCUCUUCCAC	:: ..:::::::.:::.::::	AUGAGGGAGGAAGGGGAGGAGG	Cleavage
mtr-miR2673b	BniB04g017370.2N	3	1	22	1178	1199	CCUCUUCCUCUUCCUCUUCCAC	: :::. : ::::::::.::::	GCGGAGCAAGAAGAGGAGGAGG	Cleavage
mtr-miR2673b	AT5G43960	3	1	22	1199	1220	CCUCUUCCUCUUCCUCUUCCAC	: :::. : ::::::::.::::	GCGGAGCAAGAAGAGGAGGAGG	Cleavage
mtr-miR395a	BniB03g041600.2N	3	1	21	1603	1623	AUGAAGUGUUUGGGGGAACUC	::::..:::::.:..::.::	AAGUUUUCCCAAGCGUUUUAU	Cleavage
mtr-miR395c	BniB03g041600.2N	3	1	21	1603	1623	AUGAAGUGUUUGGGGGAACUC	::::..:::::.:..::.::	AAGUUUUCCCAAGCGUUUUAU	Cleavage
mtr-miR395d	BniB03g041600.2N	3	1	21	1603	1623	AUGAAGUGUUUGGGGGAACUC	::::..:::::.:..::.::	AAGUUUUCCCAAGCGUUUUAU	Cleavage
mtr-miR395e	BniB03g041600.2N	3	1	21	1603	1623	AUGAAGUGUUUGGGGGAACUC	::::..:::::.:..::.::	AAGUUUUCCCAAGCGUUUUAU	Cleavage
mtr-miR395f	BniB03g041600.2N	3	1	21	1603	1623	AUGAAGUGUUUGGGGGAACUC	::::..:::::.:..::.::	AAGUUUUCCCAAGCGUUUUAU	Cleavage
mtr-miR395h	BniB03g041600.2N	3	1	21	1603	1623	AUGAAGUGUUUGGGGGAACUU	:::::..:::::.:..::.::	AAGUUUUCCCAAGCGUUUUAU	Cleavage
mtr-miR395i	BniB03g041600.2N	3	1	21	1603	1623	AUGAAGUGUUUGGGGGAACUC	::::..:::::.:..::.::	AAGUUUUCCCAAGCGUUUUAU	Cleavage
mtr-miR395j	BniB03g041600.2N	3	1	21	1603	1623	AUGAAGUGUUUGGGGGAACUC	::::..:::::.:..::.::	AAGUUUUCCCAAGCGUUUUAU	Cleavage
mtr-miR395l	BniB03g041600.2N	3	1	21	1603	1623	AUGAAGUGUUUGGGGGAACUC	::::..:::::.:..::.::	AAGUUUUCCCAAGCGUUUUAU	Cleavage
mtr-miR395m	BniB03g041600.2N	3	1	21	1603	1623	AUGAAGUGUUUGGGGGAACUC	::::..:::::.:..::.::	AAGUUUUCCCAAGCGUUUUAU	Cleavage
mtr-miR395n	BniB03g041600.2N	3	1	21	1603	1623	AUGAAGUGUUUGGGGGAACUC	::::..:::::.:..::.::	AAGUUUUCCCAAGCGUUUUAU	Cleavage
mtr-miR395o	BniB03g041600.2N	3	1	21	1603	1623	AUGAAGUGUUUGGGGGAACUC	::::..:::::.:..::.::	AAGUUUUCCCAAGCGUUUUAU	Cleavage
mtr-miR5270a	BraA07g034160.3C	3	1	24	569	592	GAGGAGGAGUAGUUUUAGGUCAUU	::..:.::.:::::::::	UUGUUGCUGGAGCUGCUCCUCCUC	Cleavage
mtr-miR5270a	BjuOA07G35810	3	1	24	569	592	GAGGAGGAGUAGUUUUAGGUCAUU	::..:.::.:::::::::	UUGUUGCUGGAGCUGCUCCUCCUC	Cleavage
mtr-miR5270b	BraA07g034160.3C	3	1	24	569	592	GAGGAGGAGUAGUUUUAGGUCAUU	::..:.::.:::::::::	UUGUUGCUGGAGCUGCUCCUCCUC	Cleavage
mtr-miR5270b	BjuOA07G35810	3	1	24	569	592	GAGGAGGAGUAGUUUUAGGUCAUU	::..:.::.:::::::::	UUGUUGCUGGAGCUGCUCCUCCUC	Cleavage
mtr-miR7698-5p	BnaCnng00130D	3	1	21	531	551	UUUUCAUCAAAGUUUUCUGGA	:::::::.:::::: :::..:	UCCAGAAGACUUUGUUGAGGA	Cleavage
mtr-miR7698-5p	Bo7g031330	3	1	21	531	551	UUUUCAUCAAAGUUUUCUGGA	:::::::.:::::: :::..:	UCCAGAAGACUUUGUUGAGGA	Cleavage
mtr-miR7698-5p	BcaC06g35786	3	1	21	495	515	UUUUCAUCAAAGUUUUCUGGA	:::::::.:::::: :::..:	UCCAGAAGACUUUGUUGAGGA	Cleavage
osa-miR2919	BnaA03g39880D	3	1	19	134	152	AAGGGGGGGGGGGGAAAGA	::: ::.:::.::..::::	UCUCUCUCCCUCCUUCCUU	Cleavage
osa-miR2919	BjuOA03G45960	3	1	19	134	152	AAGGGGGGGGGGGGAAAGA	::: ::.:::.::..::::	UCUCUCUCCCUCCUUCCUU	Cleavage
osa-miR395a	BniB03g041600.2N	3	1	21	1603	1623	GUGAAGUGCUUGGGGGAACUC	::::..:::::::..::.:.	AAGUUUUCCCAAGCGUUUUAU	Cleavage
osa-miR395t	BniB03g041600.2N	3	1	21	1603	1623	GUGAAGUGUUUGGGGAAACUC	:::::.:::::.:..::.:.	AAGUUUUCCCAAGCGUUUUAU	Cleavage
ppt-miR1045	BnaC02g41910D	2.5	1	21	5	25	AAGUGCUGGCUUUUUGACGUU	:: :::..::::.:::::::	CACAUCAGGAAGCUAGCACUU	Cleavage
ppt-miR1045	BjuOA02G47070	2.5	1	21	5	25	AAGUGCUGGCUUUUUGACGUU	:: :::..::::.:::::::	CACAUCAGGAAGCUAGCACUU	Cleavage
ppt-miR1045	Bo2g161250	2.5	1	21	5	25	AAGUGCUGGCUUUUUGACGUU	:: :::..::::.:::::::	CACAUCAGGAAGCUAGCACUU	Cleavage
ppt-miR1063a	Bo7g089410	3	1	21	67	87	CAUCUUGGAGUACUGCAUCUU	::::::::::: :.::::	GUGAUGCAGUACUACGAGAUU	Cleavage
ppt-miR1063a	BjuOA06G35620	3	1	21	58	78	CAUCUUGGAGUACUGCAUCUU	::::::::::: :.::::	GUGAUGCAGUACUACGAGAUU	Cleavage
ppt-miR1063a	BnaC07g26640D	3	1	21	61	81	CAUCUUGGAGUACUGCAUCUU	::::::::::: :.::::	GUGAUGCAGUACUACGAGAUU	Cleavage
ppt-miR1063a	BnaA06g30070D	3	1	21	103	123	CAUCUUGGAGUACUGCAUCUU	::::::::::: :.::::	GUGAUGCAGUACUACGAGAUU	Cleavage
ppt-miR1063a	BcaC06g30773	3	1	21	103	123	CAUCUUGGAGUACUGCAUCUU	::::::::::: :.::::	GUGAUGCAGUACUACGAGAUU	Cleavage
ppt-miR1063b	BnaC07g26640D	3	1	21	61	81	CAUCUUGGAGUACUGCAUCUU	::::::::::: :.::::	GUGAUGCAGUACUACGAGAUU	Cleavage
ppt-miR1063b	BnaA06g30070D	3	1	21	103	123	CAUCUUGGAGUACUGCAUCUU	::::::::::: :.::::	GUGAUGCAGUACUACGAGAUU	Cleavage
ppt-miR1063b	BcaC06g30773	3	1	21	103	123	CAUCUUGGAGUACUGCAUCUU	::::::::::: :.::::	GUGAUGCAGUACUACGAGAUU	Cleavage
ppt-miR1063b	BjuOA06G35620	3	1	21	58	78	CAUCUUGGAGUACUGCAUCUU	::::::::::: :.::::	GUGAUGCAGUACUACGAGAUU	Cleavage
ppt-miR1063b	Bo7g089410	3	1	21	67	87	CAUCUUGGAGUACUGCAUCUU	::::::::::: :.::::	GUGAUGCAGUACUACGAGAUU	Cleavage
ppt-miR1063c	Bo7g089410	3	1	21	67	87	CAUCUUGGAGUACUGCAUCUU	::::::::::: :.::::	GUGAUGCAGUACUACGAGAUU	Cleavage
ppt-miR1063c	BcaC06g30773	3	1	21	103	123	CAUCUUGGAGUACUGCAUCUU	::::::::::: :.::::	GUGAUGCAGUACUACGAGAUU	Cleavage
ppt-miR1063c	BjuOA06G35620	3	1	21	58	78	CAUCUUGGAGUACUGCAUCUU	::::::::::: :.::::	GUGAUGCAGUACUACGAGAUU	Cleavage
ppt-miR1063c	BnaC07g26640D	3	1	21	61	81	CAUCUUGGAGUACUGCAUCUU	::::::::::: :.::::	GUGAUGCAGUACUACGAGAUU	Cleavage
ppt-miR1063c	BnaA06g30070D	3	1	21	103	123	CAUCUUGGAGUACUGCAUCUU	::::::::::: :.::::	GUGAUGCAGUACUACGAGAUU	Cleavage
ppt-miR1063d	Bo7g089410	3	1	21	67	87	CAUCUUGGAGUACUGCAUCUU	::::::::::: :.::::	GUGAUGCAGUACUACGAGAUU	Cleavage
ppt-miR1063d	BnaA06g30070D	3	1	21	103	123	CAUCUUGGAGUACUGCAUCUU	::::::::::: :.::::	GUGAUGCAGUACUACGAGAUU	Cleavage
ppt-miR1063d	BcaC06g30773	3	1	21	103	123	CAUCUUGGAGUACUGCAUCUU	::::::::::: :.::::	GUGAUGCAGUACUACGAGAUU	Cleavage
ppt-miR1063d	BjuOA06G35620	3	1	21	58	78	CAUCUUGGAGUACUGCAUCUU	::::::::::: :.::::	GUGAUGCAGUACUACGAGAUU	Cleavage
ppt-miR1063d	BnaC07g26640D	3	1	21	61	81	CAUCUUGGAGUACUGCAUCUU	::::::::::: :.::::	GUGAUGCAGUACUACGAGAUU	Cleavage
ppt-miR1063e	BnaC07g26640D	3	1	21	61	81	CAUCUUGGAGUACUGCAUCUU	::::::::::: :.::::	GUGAUGCAGUACUACGAGAUU	Cleavage
ppt-miR1063e	BjuOA06G35620	3	1	21	58	78	CAUCUUGGAGUACUGCAUCUU	::::::::::: :.::::	GUGAUGCAGUACUACGAGAUU	Cleavage
ppt-miR1063e	BcaC06g30773	3	1	21	103	123	CAUCUUGGAGUACUGCAUCUU	::::::::::: :.::::	GUGAUGCAGUACUACGAGAUU	Cleavage
ppt-miR1063e	BnaA06g30070D	3	1	21	103	123	CAUCUUGGAGUACUGCAUCUU	::::::::::: :.::::	GUGAUGCAGUACUACGAGAUU	Cleavage
ppt-miR1063e	Bo7g089410	3	1	21	67	87	CAUCUUGGAGUACUGCAUCUU	::::::::::: :.::::	GUGAUGCAGUACUACGAGAUU	Cleavage
ppt-miR1063f	BcaC06g30773	3	1	21	103	123	CAUCUUGGAGUACUGCAUCUU	::::::::::: :.::::	GUGAUGCAGUACUACGAGAUU	Cleavage
ppt-miR1063f	BjuOA06G35620	3	1	21	58	78	CAUCUUGGAGUACUGCAUCUU	::::::::::: :.::::	GUGAUGCAGUACUACGAGAUU	Cleavage
ppt-miR1063f	BnaC07g26640D	3	1	21	61	81	CAUCUUGGAGUACUGCAUCUU	::::::::::: :.::::	GUGAUGCAGUACUACGAGAUU	Cleavage
ppt-miR1063f	Bo7g089410	3	1	21	67	87	CAUCUUGGAGUACUGCAUCUU	::::::::::: :.::::	GUGAUGCAGUACUACGAGAUU	Cleavage
ppt-miR1063f	BnaA06g30070D	3	1	21	103	123	CAUCUUGGAGUACUGCAUCUU	::::::::::: :.::::	GUGAUGCAGUACUACGAGAUU	Cleavage
ppt-miR1063g	BnaC07g26640D	3	1	21	61	81	CAUCUUGGAGUACUGCAUCUU	::::::::::: :.::::	GUGAUGCAGUACUACGAGAUU	Cleavage
ppt-miR1063g	BjuOA06G35620	3	1	21	58	78	CAUCUUGGAGUACUGCAUCUU	::::::::::: :.::::	GUGAUGCAGUACUACGAGAUU	Cleavage
ppt-miR1063g	BcaC06g30773	3	1	21	103	123	CAUCUUGGAGUACUGCAUCUU	::::::::::: :.::::	GUGAUGCAGUACUACGAGAUU	Cleavage
ppt-miR1063g	BnaA06g30070D	3	1	21	103	123	CAUCUUGGAGUACUGCAUCUU	::::::::::: :.::::	GUGAUGCAGUACUACGAGAUU	Cleavage
ppt-miR1063g	Bo7g089410	3	1	21	67	87	CAUCUUGGAGUACUGCAUCUU	::::::::::: :.::::	GUGAUGCAGUACUACGAGAUU	Cleavage
ppt-miR1063h	Bo7g089410	3	1	21	67	87	CAUCUUGGAGUACUGCAUCUU	::::::::::: :.::::	GUGAUGCAGUACUACGAGAUU	Cleavage
ppt-miR1063h	BcaC06g30773	3	1	21	103	123	CAUCUUGGAGUACUGCAUCUU	::::::::::: :.::::	GUGAUGCAGUACUACGAGAUU	Cleavage
ppt-miR1063h	BjuOA06G35620	3	1	21	58	78	CAUCUUGGAGUACUGCAUCUU	::::::::::: :.::::	GUGAUGCAGUACUACGAGAUU	Cleavage
ppt-miR1063h	BnaA06g30070D	3	1	21	103	123	CAUCUUGGAGUACUGCAUCUU	::::::::::: :.::::	GUGAUGCAGUACUACGAGAUU	Cleavage
ppt-miR1063h	BnaC07g26640D	3	1	21	61	81	CAUCUUGGAGUACUGCAUCUU	::::::::::: :.::::	GUGAUGCAGUACUACGAGAUU	Cleavage
ppt-miR2079	AT5G48650	3	1	21	1351	1371	AGAGUUGAUGUUGAUGACGCA	: ::::. ::.:::::::::	UACGUCGCCAGCAUCAACUCG	Cleavage
sbi-miR395f	BniB03g041600.2N	3	1	21	1603	1623	AUGAAGUGUUUGGGGGAACUC	::::..:::::.:..::.::	AAGUUUUCCCAAGCGUUUUAU	Cleavage
sbi-miR395l	BniB03g041600.2N	3	1	21	1603	1623	GUGAAGUGCUUGGGGGAACUC	::::..:::::::..::.:.	AAGUUUUCCCAAGCGUUUUAU	Cleavage
stu-miR8002-3p	BnaC07g22440D	3	1	24	1032	1055	AUUCCAUUAUUAUCAAGAAAAAAG	:::::: :::::..:::::	CAAGUUUCUUAAUAAUGGUGGAAG	Cleavage
stu-miR8002-3p	BnaC06g06690D	3	1	24	1029	1052	AUUCCAUUAUUAUCAAGAAAAAAG	:::::: :::::..:::::	CAAGUUUCUUAAUAAUGGUGGAAG	Cleavage
stu-miR8002-3p	BnaA06g39850D	3	1	24	1029	1052	AUUCCAUUAUUAUCAAGAAAAAAG	:::::: :::::..:::::	CAAGUUUCUUAAUAAUGGUGGAAG	Cleavage
stu-miR8002-3p	BraA06g039200.3C	3	1	24	1035	1058	AUUCCAUUAUUAUCAAGAAAAAAG	:::::: :::::..:::::	CAAGUUUCUUAAUAAUGGUGGAAG	Cleavage
stu-miR8041a-5p	AT2G03640	3	1	20	1302	1321	GUGCUUUGCUAUUUUCAUUG	.::::...::.:.::::::.	UAAUGGGGAUGGUAAAGCAU	Cleavage
stu-miR8041b-5p	AT2G03640	3	1	20	1302	1321	GUGCUUUGCUAUUUUCAUUG	.::::...::.:.::::::.	UAAUGGGGAUGGUAAAGCAU	Cleavage
tae-miR395b	BniB03g041600.2N	3	1	20	1603	1622	UGAAGUGUUUGGGGGAACUC	::::..:::::.:..::.:	AAGUUUUCCCAAGCGUUUUA	Cleavage
tae-miR9773	BjuOB02G66400	2	1	24	520	543	UUUGUUUUUAUGUUAUUUUGUGAA	:::: ::::::.:::.:::	UGGCAAAAAAAACAUAGAAAUAAA	Cleavage

## Sheet: Table S4
Table S4. Basic information of predicted SSR loci in G3BP family genes from six Brassica species and A. thaliana
ID	SSR nr.	SSR type	SSR	size	start	end
AT5G60980	1	p5	(GAACT)5	25	174	198
BcaC04g23468	1	p5	(AACTA)5	25	166	190
BcaC04g23468	2	p2	(CT)13	26	2288	2313
BcaC06g30773	1	p4	(TTTG)5	20	135	154
BcaC08g46375	1	p1	(T)20	20	364	383
BjuOA09G07190	1	p4	(CTTC)5	20	89	108
BjuOB07G18920	1	p2	(CT)10	20	52	71
BnaA06g39850D	1	p9	(TTTTTTTTC)3	27	1889	1915
BnaA09g05550D	1	p4	(CTTC)5	20	98	117
BnaC06g06690D	1	p9	(TTTTTTTTC)3	27	1964	1990
BnaC07g26640D	1	p3	(GAG)8	24	2162	2185
BnaC09g05100D	1	p5	(AACTA)5	25	166	190
BnaC09g05100D	2	p2	(CT)13	26	2288	2313
BnaC09g17770D	1	p2	(AT)11	22	73	94
BnaC09g17770D	2	p3	(CTC)7	21	528	548
BnaCnng26260D	1	c*	(AGATAGAG)2(agat<agag>agagagagagagagagtatgttcgtatcttgatctgagttgagaactattttgtagtgccagaaactgaggtggtggagcctgtccatgctcctgctgaagtaaagaacgttgctgaagtgaatacggctgttgctgaagctgctactccgttggacaatgggagtgacaagcactctgttgaaaaatctgttactgctcagaaacctaaagagatagctgctgatacagctgctcccccggttgatgcgggaaagaaatcttttgctgcaatggtgagttttctttttggtggttttgctcttgcatgtgccgtctatgcaatgcttatctaactaacctgagaaacaggttgcttcaatggcgagaagctctgct…	40	1030	1069
BniB02g076110.2N	1	p1	(T)22	22	269	290
Bo2g062900	1	c*	(AGATAGAG)2(AGAT<AGAG>AGAGAGAGAGAGAGAGTATGTTCGTATCTTGATCTGAGTTGAGAACTATTTTGTAGTGCCAGAAACTGAGGTGGTGGAGCCTGTCCATGCTCCTGCTGAAGTAAAGAACGTTGCTGAAGTGAATACGGCTGTTGCTGAAGCTGCTACTCCGTTGGACAATGGGAGTGACAAGCACTCTGTTGAAAAATCTGTTACTGCTCAGAAACCTAAAGAGATAGCTGCTGATACAGCTGCTCCCCCGGTTGATGCGGGAAAGAAATCTTTTGCTGCAATGGTGAGTTTTCTTTTTGGTGGTTTTGCTCTTGCATGTGCCGTCTATGCAATGCTTATCTAACTAACCTGAGAAACAGGTTGCTTCAATGGCGAGAAGCTCTGCT…	40	675	714
Bo7g089410	1	p4	(TTTG)5	20	99	118
Bo9g014430	1	p2	(CT)10	20	2073	2092
BraA02g042780.3C	1	p3	(GGA)7	21	2162	2182

## Sheet: Table S5
Table S5. The FPKM values of BnaG3BP genes in various tissues/organs
Sample	BnaA02g14660D	BnaA03g39880D	BnaA06g08750D	BnaA06g30070D	BnaA06g36440D	BnaA06g39850D	BnaA07g05030D	BnaA07g24340D	BnaA07g24350D	BnaA07g27780D	BnaA09g05550D	BnaA09g16820D	BnaAnng06690D	BnaC02g41910D	BnaC05g10060D	BnaC06g06690D	BnaC06g25440D	BnaC06g25450D	BnaC06g30420D	BnaC07g17480D	BnaC07g22440D	BnaC07g26640D	BnaC07g30950D	BnaC09g05100D	BnaC09g17770D	BnaCnng00130D	BnaCnng26260D
Stamen__Full-bloom__Field__NA	5.971	3.382	0.333	0.152	0.141	0.639	2.859	0.000	0.000	5.980	0.047	4.444	0.280	0.140	1.457	0.000	0.000	0.106	7.985	0.485	1.027	0.556	1.233	0.739	11.264	2.435	5.847
Petal__Full-bloom__Field__NA	8.674	2.379	0.378	0.098	0.203	1.282	3.083	0.000	0.085	8.528	0.101	4.689	0.160	0.084	0.773	0.000	0.000	0.039	9.357	0.103	1.862	0.741	1.121	0.133	11.594	2.831	8.064
Filament__Full-bloom__Field__NA	6.538	3.481	0.679	0.052	0.085	0.688	3.258	0.000	0.068	6.841	0.023	5.635	0.169	0.148	1.709	0.000	0.000	0.169	7.559	0.152	1.170	0.582	1.366	0.860	12.973	2.911	5.780
Embryo__Podding__Field__35_DAF	6.280	4.108	0.957	0.127	0.398	0.158	5.096	0.074	0.054	6.302	0.506	7.130	0.643	0.905	6.753	0.000	0.000	0.556	6.184	0.744	0.256	1.018	2.654	1.417	13.321	4.753	5.241
Filament__Initial_flowering__Field__NA	6.416	3.264	0.523	0.521	0.158	0.969	3.232	0.000	0.000	6.925	0.128	5.207	0.086	0.264	1.510	0.000	0.000	0.096	8.389	0.227	1.876	0.676	1.344	0.709	13.905	2.848	5.818
Seed__Podding__Field__35_DAF	5.877	4.198	1.377	0.649	5.223	0.385	4.361	0.027	0.497	5.306	0.537	7.075	0.947	0.881	5.607	0.000	0.000	0.177	3.513	3.220	0.625	1.517	3.434	1.611	14.268	4.181	4.766
Seed_coat__Maturation__Field__40_DAF	8.620	5.075	0.874	0.363	5.583	0.960	3.870	0.022	0.988	5.319	0.413	7.116	0.532	1.194	2.908	0.000	0.000	0.563	5.932	2.894	0.837	1.367	3.899	2.035	14.967	4.254	7.304
Silique_pericarp__Maturation__Field__46_DAF	5.633	2.259	0.468	0.000	0.131	1.277	2.411	0.000	0.000	4.775	0.034	5.805	0.542	0.646	0.816	0.000	0.000	0.000	2.805	0.878	0.784	0.174	0.773	0.506	15.769	2.659	6.810
Outer_integument__Podding__Field__30_DAF	5.367	7.778	1.638	4.352	2.381	1.683	6.690	0.020	0.057	5.761	1.180	6.412	1.144	1.608	4.812	0.000	0.000	0.000	4.451	2.054	1.367	3.507	5.686	2.510	15.994	6.724	4.091
Mature_leaf__Initial_flowering__Field__NA	3.983	3.069	2.459	0.044	0.190	1.367	4.405	0.000	0.000	3.618	0.301	6.956	0.516	1.068	1.150	0.000	0.000	0.000	3.188	0.994	2.231	0.525	2.758	1.804	16.031	3.762	3.858
Seed_coat__Podding__Field__35_DAF	5.090	5.705	1.266	1.208	15.461	0.611	4.684	0.025	1.905	3.889	0.866	5.730	0.987	0.810	3.298	0.000	0.000	0.154	4.740	6.473	0.874	3.134	2.964	2.014	16.212	4.859	3.209
Outer_integument__Podding__Field__24_DAF	5.908	10.581	2.192	3.378	0.451	1.681	6.467	0.000	0.118	6.339	1.092	7.549	1.043	1.350	6.458	0.000	0.000	0.000	5.397	0.840	1.345	3.492	7.371	3.584	16.588	7.200	5.616
Young_leaf__Initial_flowering__Field__NA	4.252	4.325	2.907	0.080	0.577	2.144	4.742	0.000	0.000	4.097	0.455	6.858	0.836	1.333	2.419	0.000	0.000	0.000	3.519	0.857	2.964	0.812	3.934	1.574	16.602	4.354	3.348
Seed_coat__Podding__Field__21_DAF	4.987	7.278	1.755	3.341	23.822	0.980	6.454	0.000	0.895	3.978	1.037	7.746	0.852	1.191	6.192	0.000	0.000	0.000	3.716	11.949	0.973	3.136	6.085	3.008	16.681	6.985	5.032
Seed_coat__Maturation__Field__43_DAF	10.661	5.293	0.586	0.057	0.154	0.786	5.064	0.000	0.000	7.485	0.889	9.347	0.315	0.905	2.059	0.000	0.000	2.396	7.960	1.334	1.170	0.591	4.387	2.600	17.359	5.118	9.148
Seed_coat__Podding__Field__19_DAF	7.234	9.703	2.848	3.216	26.214	1.537	5.967	0.034	1.333	4.535	1.376	8.193	2.246	2.768	10.771	0.000	0.000	0.071	3.601	8.693	1.403	3.402	10.856	2.975	18.463	5.261	6.335
Inner_integument__Podding__Field__21_DAF	5.153	7.088	1.872	2.327	31.834	0.614	6.458	0.000	1.188	4.325	0.894	8.288	1.138	1.409	6.117	0.000	0.000	0.027	3.007	15.457	1.118	2.460	5.016	2.582	18.630	6.191	5.721
Seed_coat__Podding__Field__30_DAF	4.822	7.004	2.426	1.653	32.347	0.772	5.938	0.014	1.611	4.276	1.259	7.502	1.290	1.558	4.814	0.000	0.000	0.075	3.377	13.816	0.650	2.725	5.021	2.776	19.268	6.237	4.040
Seed_coat__Podding__Field__27_DAF	5.359	7.587	2.114	2.313	23.353	0.976	7.178	0.000	0.969	5.467	1.159	6.855	1.182	1.343	4.644	0.000	0.000	0.000	3.802	10.936	1.220	1.938	4.928	2.505	19.753	7.294	5.066
Anther__Initial_flowering__Field__NA	7.029	0.638	0.238	0.557	0.000	1.308	0.620	0.456	0.000	4.414	0.229	1.493	0.000	0.000	0.413	0.000	0.000	0.000	14.241	1.695	0.850	0.000	0.381	0.334	2.184	1.780	6.248
Seed__Podding__Field__30_DAF	5.162	5.577	2.750	1.100	8.087	0.767	6.261	0.000	0.757	7.059	1.133	9.846	1.269	1.212	5.900	0.000	0.000	0.039	5.482	4.898	0.924	1.888	5.505	1.930	20.418	6.079	5.124
Cotyledons__Seed_germination__Greenhouse__72_HAG	2.609	7.084	3.056	0.270	1.465	1.074	5.147	0.000	0.015	2.915	1.290	9.017	1.830	2.464	13.450	0.000	0.000	0.525	2.681	2.631	1.066	1.576	6.702	2.905	20.436	6.527	2.718
Inner_integument__Podding__Field__24_DAF	5.842	7.079	2.572	1.833	34.175	1.017	6.558	0.023	1.260	4.074	1.296	8.505	1.174	1.674	5.322	0.026	0.026	0.000	3.593	15.797	0.960	2.348	5.906	3.476	20.718	6.917	5.875
Mature_leaf__Bolting__Field__NA	3.888	5.372	2.421	0.031	0.885	1.339	4.772	0.035	0.000	3.987	0.328	8.338	0.778	1.778	2.116	0.000	0.000	0.048	3.073	1.294	2.384	0.373	3.115	1.090	20.940	5.012	3.357
Silique_pericarp__Podding__Field__35_DAF	6.723	6.302	1.863	0.041	0.168	1.154	5.452	0.000	0.000	5.077	0.608	6.525	2.581	3.285	3.002	0.000	0.000	0.000	5.045	0.966	2.219	0.422	3.256	1.419	21.068	4.923	5.679
Young_leaf__Full-bloom__Field__NA	3.329	4.254	1.857	0.031	0.322	1.175	4.564	0.000	0.000	3.649	0.214	7.351	0.610	1.127	2.428	0.000	0.000	0.000	3.035	0.962	1.903	0.421	4.083	1.331	21.563	4.527	3.333
Seed__Podding__Field__7_DAF	5.806	14.946	3.128	10.602	0.417	2.592	9.938	0.029	1.036	5.670	4.469	8.931	3.916	4.159	7.841	0.000	0.000	0.667	4.439	0.681	3.477	7.402	12.546	8.301	21.836	8.977	5.676
Seed__Podding__Field__10_DAF	7.526	15.048	2.072	6.235	0.274	3.410	10.561	0.066	1.379	5.885	2.855	9.984	3.578	3.530	7.085	0.017	0.017	0.629	5.149	0.718	4.210	4.620	11.202	6.004	22.638	6.955	6.594
Seed__Podding__Field__5_DAF	6.059	13.51	2.811	10.707	0.522	2.248	10.559	0.060	0.511	5.242	4.269	10.169	4.162	4.963	9.451	0.000	0.000	0.185	4.809	0.856	3.102	8.845	12.366	7.000	22.942	8.880	5.809
Young_Leaf__Bolting__Field__NA	4.440	4.645	2.556	0.028	0.573	1.899	4.595	0.000	0.000	5.107	0.243	8.245	1.101	1.682	2.455	0.000	0.000	0.043	3.510	0.854	2.358	1.097	4.245	1.493	24.057	5.689	3.364
Leaf__Seedling__Greenhouse__NA	3.649	7.208	1.774	0.000	0.846	1.546	7.045	0.000	0.000	4.161	0.723	10.275	1.063	2.025	4.090	0.000	0.000	0.000	3.315	2.080	1.443	0.459	8.088	2.361	24.367	6.153	5.092
Seed__Podding__Field__24_DAF	4.985	7.153	2.996	1.142	8.683	0.824	5.419	0.000	0.275	7.384	1.315	11.371	0.856	1.636	8.965	0.000	0.000	0.043	5.179	4.327	1.071	1.630	7.584	3.148	24.577	6.579	4.840
Silique_pericarp__Podding__Field__16_DAF	4.348	11.37	2.281	0.082	1.239	1.091	6.276	0.000	0.029	3.986	1.283	9.528	4.068	7.168	5.810	0.000	0.000	0.000	3.461	1.356	1.515	1.844	10.662	3.415	24.805	5.501	4.515
Silique_pericarp__Podding__Field__30_DAF	5.599	8.063	3.136	0.044	0.730	1.613	5.980	0.000	0.000	3.802	0.876	7.745	1.640	3.082	3.866	0.000	0.000	0.000	3.128	1.638	1.476	0.365	8.709	2.781	24.969	4.738	5.685
Silique_pericarp__Podding__Field__19_DAF	6.370	8.466	2.593	0.080	0.789	1.694	8.592	0.000	0.000	3.424	0.686	9.596	3.461	3.873	5.738	0.000	0.000	0.018	3.878	1.579	1.736	1.605	8.791	2.985	25.004	6.889	4.991
Silique_pericarp__Maturation__Field__43_DAF	6.828	6.558	1.421	0.029	0.516	1.172	4.980	0.000	0.000	5.559	0.479	9.942	1.523	2.053	1.542	0.000	0.000	0.050	3.090	1.338	1.914	0.522	3.771	1.807	25.527	4.750	6.058
Silique_pericarp__Podding__Field__13_DAF	4.592	11.224	2.730	0.100	0.949	1.284	5.901	0.000	0.000	3.399	2.341	10.748	2.783	3.601	6.398	0.000	0.000	0.000	3.111	0.859	1.749	2.062	11.361	3.718	26.006	6.164	4.605
Mature_leaf__Full-bloom__Field__NA	4.223	3.524	1.477	0.017	0.118	1.087	4.048	0.000	0.000	4.144	0.112	10.171	0.948	2.073	1.257	0.000	0.000	0.025	2.784	1.980	1.237	0.202	2.830	0.780	26.473	3.386	4.482
Hypocotyls__Seed_germination__Greenhouse__72_HAG	6.878	14.961	2.810	1.681	0.913	2.397	6.881	0.000	0.000	5.284	3.620	11.333	3.270	3.836	8.775	0.000	0.000	0.855	4.352	1.976	2.375	2.531	12.195	4.311	26.497	7.294	6.508
Silique_pericarp__Podding__Field__27_DAF	5.326	7.652	3.306	0.013	0.621	2.496	8.654	0.000	0.023	4.700	0.428	8.123	1.684	2.654	3.348	0.000	0.000	0.000	3.881	1.411	2.138	0.654	7.572	3.011	27.000	6.100	5.362
Seed__Maturation__Field__40_DAF	10.770	7.056	1.355	0.100	0.869	0.804	5.897	0.257	0.080	9.319	0.478	16.308	0.708	1.060	3.683	0.000	0.000	1.558	10.415	2.361	0.333	0.483	5.211	2.072	27.072	7.297	9.254
Seed__Podding__Field__27_DAF	4.686	8.251	2.793	1.427	8.509	1.161	5.726	0.000	0.563	8.943	1.444	11.808	1.359	1.073	7.583	0.000	0.000	0.066	5.550	5.096	1.120	1.430	7.247	2.698	27.216	5.949	5.304
Radicle__Seed_germination__Greenhouse__48_HAG	14.564	16.312	3.588	1.394	0.251	4.090	8.819	0.038	0.067	10.134	2.996	12.897	3.202	3.838	6.862	0.019	0.019	0.518	9.508	1.435	4.478	2.477	13.434	4.045	27.269	8.094	10.835
Silique_pericarp__Podding__Field__24_DAF	4.810	6.436	1.976	0.027	0.292	2.059	8.485	0.000	0.000	3.683	0.555	7.249	1.716	2.217	3.729	0.000	0.000	0.000	3.251	1.488	1.889	0.398	4.709	2.305	27.281	6.351	4.108
Stem__Bolting__Field__NA	3.557	13.063	1.917	0.133	0.413	0.864	4.584	0.000	0.000	3.720	2.643	10.336	1.456	2.370	4.292	0.000	0.000	0.000	3.932	1.461	1.363	0.495	11.419	5.791	27.630	4.405	4.502
Embryo__Maturation__Field__40_DAF	11.078	8.597	1.424	0.028	0.063	0.429	7.473	0.217	0.000	11.687	0.727	16.312	1.018	1.806	4.284	0.000	0.000	1.525	11.071	2.053	0.457	0.515	6.714	1.910	27.869	8.171	10.384
Silique_pericarp__Podding__Field__21_DAF	5.877	9.343	2.885	0.041	1.192	1.814	8.057	0.000	0.000	4.610	0.914	9.243	2.758	2.866	5.026	0.000	0.000	0.027	3.697	1.832	2.428	0.749	10.035	2.988	27.921	6.567	5.161
Hypocotyls__Seed_germination__Greenhouse__24_HAG	5.363	15.599	3.275	1.816	0.436	2.764	6.988	0.045	0.000	4.730	3.079	11.511	3.526	4.434	6.345	0.000	0.000	0.750	3.554	1.637	1.821	3.207	12.112	4.385	28.080	7.047	5.003
Mature_leaf__Podding__Field__10_DAF	5.383	4.004	1.548	0.018	0.277	1.041	4.099	0.000	0.000	4.759	0.110	10.366	1.892	2.963	1.802	0.000	0.000	0.000	3.475	2.289	1.221	0.233	3.321	1.472	28.509	4.064	5.584
Seed__Podding__Field__13_DAF	6.830	18.045	2.434	5.117	2.790	2.754	11.317	0.000	0.269	4.674	1.899	12.090	3.357	4.395	7.762	0.000	0.000	0.100	5.106	3.913	2.935	3.818	15.301	4.050	28.542	8.652	4.928
Seed__Podding__Field__19_DAF	7.139	11.137	5.198	2.301	9.237	1.858	8.343	0.014	0.931	10.207	1.513	14.500	2.284	2.168	8.534	0.000	0.000	0.043	7.952	5.825	1.836	2.744	13.810	3.355	28.868	8.424	5.994
Embryo__Maturation__Field__43_DAF	11.195	7.608	0.987	0.000	0.116	0.333	7.821	0.376	0.000	11.581	0.366	15.416	0.769	0.867	3.149	0.000	0.000	3.663	11.972	1.428	0.345	0.649	5.283	1.741	29.021	9.896	10.124
Root__Bolting__Field__NA	4.358	12.759	2.221	0.137	0.542	0.719	5.173	0.000	0.000	4.135	3.541	11.462	1.520	2.332	3.943	0.000	0.000	0.000	4.452	1.637	0.819	0.980	17.394	6.530	30.175	5.620	4.455
Embryo__Podding__Field__30_DAF	4.192	6.739	3.526	0.779	1.139	0.649	6.588	0.088	0.000	12.697	1.372	14.227	1.775	1.409	7.472	0.000	0.000	0.055	7.104	2.172	0.974	1.192	6.040	2.584	30.287	6.100	4.882
Seed__Podding__Field__21_DAF	4.457	7.399	3.679	1.517	10.135	1.080	6.453	0.192	0.246	8.750	1.555	13.466	1.475	1.344	8.575	0.000	0.000	0.000	6.562	4.747	0.973	1.878	8.687	2.991	30.482	7.717	4.501
Young_leaf__Podding__Field__10_DAF	4.020	5.037	1.541	0.000	0.538	0.793	4.422	0.000	0.000	3.397	0.213	10.817	1.744	2.890	2.170	0.000	0.000	0.036	4.084	2.431	1.163	0.429	3.032	1.129	31.018	4.074	3.975
Radicle__Seed_germination__Greenhouse__72_HAG	9.997	16.803	3.334	0.823	0.337	3.340	7.127	0.015	0.000	7.239	3.846	13.662	3.258	3.808	3.510	0.000	0.000	0.118	6.608	1.382	3.033	1.537	13.465	4.668	31.281	5.810	8.167
Hypocotyls__Seed_germination__Greenhouse__48_HAG	7.249	17.678	3.639	1.919	1.051	2.942	6.787	0.096	0.021	4.957	3.950	12.723	3.596	4.061	9.588	0.000	0.000	0.340	5.224	2.038	2.667	3.070	14.098	5.785	31.315	7.291	5.298
Root__Initial_flowering__Field__NA	4.766	14.91	1.870	0.359	0.642	0.722	5.008	0.000	0.000	5.531	5.640	12.709	2.326	3.013	4.435	0.000	0.000	0.000	3.646	1.900	0.675	1.231	18.062	8.538	31.663	6.095	4.444
Silique_pericarp__Maturation__Field__40_DAF	6.841	5.729	1.209	0.000	0.654	1.701	6.422	0.000	0.000	5.834	0.173	10.204	3.126	3.502	2.578	0.000	0.000	0.000	5.241	2.235	1.852	0.324	3.739	1.531	31.939	4.755	6.058
Stem__Initial_flowering__Field__NA	4.081	15.133	2.829	0.098	0.591	1.358	5.193	0.000	0.000	4.679	2.779	9.719	2.068	2.854	3.954	0.000	0.000	0.042	3.838	1.288	1.507	0.684	11.066	6.435	31.949	5.742	4.799
Seed__Podding__Field__3_DAF	9.087	13.898	3.884	14.246	0.483	4.458	11.860	0.013	0.383	6.194	4.895	13.907	3.848	4.697	7.300	0.000	0.000	0.177	5.630	1.008	4.837	12.817	11.036	9.133	32.012	10.866	6.459
Pedicel__Full-bloom__Field__NA	5.431	8.936	2.236	0.110	0.460	1.393	4.278	0.000	0.000	7.153	0.845	11.820	1.218	2.690	2.630	0.000	0.000	0.062	4.419	0.994	1.733	1.417	7.865	2.344	32.493	4.158	4.096
Leaf__Seedling__Field__NA	5.318	5.07	1.688	0.254	0.405	1.983	5.418	0.000	0.000	5.334	0.157	13.735	0.416	0.509	3.110	0.000	0.000	0.000	3.245	1.673	2.857	0.789	3.589	1.059	32.620	5.396	6.053
Bud__Bolting__Field__NA	7.352	19.171	3.586	2.889	1.194	3.334	7.320	0.054	0.077	6.836	6.019	13.813	3.425	5.011	6.780	0.000	0.000	0.000	7.307	1.626	3.702	3.791	18.595	9.666	33.201	7.493	7.726
Young_Leaf__Podding__Field__30_DAF	7.303	7.178	3.429	0.047	0.576	1.873	6.810	0.000	0.000	6.623	0.255	12.784	2.883	3.708	1.787	0.000	0.000	0.000	6.710	2.903	3.440	0.344	4.589	1.138	33.590	5.898	5.621
Embryo__Podding__Field__24_DAF	3.635	9.611	4.523	1.350	2.021	0.967	6.960	0.035	0.000	9.987	1.219	16.440	0.993	0.985	11.006	0.000	0.000	0.000	6.000	2.550	1.451	0.553	10.002	2.406	33.741	6.341	3.793
Seed__Maturation__Field__43_DAF	9.933	8.373	1.435	0.160	0.110	0.679	7.966	0.144	0.019	11.307	1.028	19.590	0.894	1.060	3.004	0.000	0.000	1.646	11.036	1.502	0.409	0.377	5.878	1.994	34.274	11.708	9.046
Pedicel__Initial_flowering__Field__NA	5.696	10.742	2.770	0.163	0.865	1.725	4.434	0.000	0.000	10.167	0.929	14.412	1.092	1.965	2.806	0.000	0.000	0.000	5.549	1.135	1.941	1.319	8.540	3.179	34.744	4.471	4.695
Young_leaf__Podding__Field__24_DAF	5.277	6.192	5.869	0.067	5.195	4.378	6.535	0.000	0.506	5.655	0.584	11.076	1.500	1.616	4.482	0.000	0.000	0.353	5.082	2.360	2.040	0.297	4.931	1.194	35.007	6.452	4.354
Silique_pericarp__Podding__Field__10_DAF	6.401	11.945	3.236	0.123	1.874	2.179	7.040	0.000	0.000	5.034	2.104	14.340	2.822	3.854	6.954	0.021	0.021	0.053	3.641	1.934	2.133	1.951	8.545	5.180	35.212	5.894	5.555
Carpel__Full-bloom__Field__NA	6.916	9.953	2.969	7.085	2.190	2.964	8.096	0.000	0.000	5.688	2.781	17.176	2.470	3.291	5.803	0.033	0.033	0.022	4.301	1.752	3.317	7.762	6.125	6.129	35.329	7.800	6.053
Silique_pericarp__Podding__Field__5_DAF	5.897	10.222	3.051	0.394	2.427	2.626	7.441	0.017	0.000	5.624	2.329	15.521	3.392	3.899	7.775	0.019	0.019	0.072	3.882	1.606	3.104	2.326	7.543	4.010	35.435	7.158	4.741
Silique_pericarp__Podding__Field__7_DAF	5.813	11.87	2.900	0.246	2.476	1.843	7.127	0.000	0.019	4.753	2.579	15.444	3.498	4.223	7.948	0.000	0.000	0.036	3.954	1.850	2.734	2.400	9.875	5.723	36.438	6.469	4.668
Root__Full-bloom__Field__NA	3.870	14.061	2.474	0.238	0.865	1.025	5.019	0.000	0.000	5.250	5.236	14.575	2.021	3.158	4.343	0.000	0.000	0.000	4.382	1.844	0.686	1.724	16.027	8.950	36.444	5.447	4.624
Embryo__Podding__Field__27_DAF	4.341	8.642	4.225	0.765	1.834	1.385	6.898	0.000	0.000	11.220	1.703	19.341	1.435	1.303	9.157	0.000	0.000	0.051	7.269	2.323	1.472	0.414	8.719	2.656	36.616	6.612	4.189
Mature_leaf__Podding__Field__30_DAF	7.397	5.695	2.712	0.039	0.226	1.835	7.034	0.000	0.000	6.849	0.292	14.692	2.865	3.804	1.502	0.000	0.000	0.000	7.436	2.232	3.111	0.279	3.994	1.253	37.601	5.437	5.579
Stem__Full-bloom__Field__NA	4.985	12.839	2.648	0.098	0.906	1.985	6.207	0.000	0.000	4.404	3.274	9.677	1.348	2.316	2.771	0.000	0.000	0.000	3.869	1.017	1.564	0.905	12.640	6.443	37.657	5.944	3.894
Mature_leaf__Podding__Field__24_DAF	6.257	4.522	3.109	0.000	0.168	2.540	7.701	0.000	0.000	6.419	0.120	11.867	1.076	2.166	1.290	0.000	0.000	0.000	5.623	2.495	2.989	0.486	3.392	1.476	38.939	6.003	6.532
Cotyledons__Seed_germination__Greenhouse__48_HAG	5.556	9.256	6.455	0.446	1.480	4.341	7.973	0.093	0.000	6.623	1.034	19.045	2.021	2.540	12.237	0.045	0.045	0.733	6.079	1.897	5.316	0.899	7.170	3.613	39.493	7.013	3.842
Carpel__Initial_flowering__Field__NA	6.779	8.932	3.238	6.479	2.122	2.842	8.957	0.017	0.026	5.008	2.160	15.514	1.895	2.908	5.764	0.000	0.000	0.023	4.236	1.536	3.603	6.046	8.005	5.583	39.900	6.345	5.024
Anther__Full-bloom__Field__NA	6.581	1.226	0.154	0.316	0.541	1.081	1.479	0.052	0.000	3.395	0.000	1.952	0.000	0.000	0.852	0.000	0.000	0.000	14.116	1.882	0.522	0.252	0.676	0.780	4.884	1.254	4.924
Inflorescence_tip__Bolting__Field__NA	6.527	9.695	4.014	5.705	2.939	3.389	10.080	0.000	0.000	7.806	2.942	15.677	2.062	3.037	7.762	0.015	0.015	0.079	5.300	2.009	3.860	6.137	7.288	5.376	40.640	9.211	5.603
Root__Seedling__Field__NA	6.320	15.547	2.716	0.444	1.546	1.778	6.707	0.046	0.000	8.365	5.109	15.621	1.818	2.031	4.349	0.000	0.000	0.000	5.801	2.930	2.603	2.783	14.116	5.839	41.491	8.080	5.330
Inflorescence_tip__Initial_flowering__Field__NA	6.848	11.268	3.461	3.563	2.219	2.988	8.873	0.077	0.050	7.062	3.089	15.456	2.498	3.868	6.829	0.015	0.015	0.018	4.529	1.578	3.517	4.485	7.547	5.194	41.592	7.047	5.358
Root__Seedling__Greenhouse__NA	7.112	15.022	2.872	0.541	0.769	2.856	7.461	0.000	0.000	8.100	5.562	11.118	2.435	3.302	3.106	0.000	0.000	0.000	4.929	1.701	2.400	1.495	16.585	7.049	42.509	7.877	5.637
Embryo__Podding__Field__21_DAF	4.635	9.355	5.004	0.938	3.352	1.505	8.335	0.104	0.117	13.237	1.593	19.731	1.766	1.495	10.916	0.000	0.000	0.072	7.071	2.647	1.478	0.875	12.643	2.912	43.042	7.279	4.144
Silique_pericarp__Podding__Field__3_DAF	7.577	12.239	3.771	0.671	2.506	3.051	8.681	0.000	0.022	6.243	2.154	19.510	3.291	3.848	7.526	0.032	0.032	0.040	4.689	1.791	4.088	3.804	7.296	6.183	43.939	9.193	5.598
Stem__Maturation__Field__50_DAF	4.525	7.052	2.356	0.017	0.642	1.156	5.913	0.000	0.000	3.791	0.757	14.154	1.189	2.909	2.925	0.000	0.000	0.000	3.921	2.007	1.558	0.579	9.361	2.484	47.258	5.632	4.018
Radicle__Seed_germination__Greenhouse__24_HAG	13.219	28.375	5.590	1.333	0.570	5.371	10.242	0.072	0.000	9.487	5.032	23.863	5.926	5.809	5.922	0.000	0.000	0.443	7.998	2.320	4.465	1.648	21.824	6.147	50.196	9.936	9.998
Inflorescence_tip__Full-bloom__Field__NA	7.225	11.801	4.647	1.063	3.046	3.490	7.136	0.000	0.029	6.788	3.616	19.682	2.441	5.769	6.414	0.041	0.041	0.000	4.496	2.148	3.488	3.060	10.172	5.569	50.295	5.888	6.019
Embryo__Podding__Field__19_DAF	6.344	14.809	7.966	1.249	3.757	2.314	11.126	0.064	0.013	14.657	1.549	23.144	2.013	1.860	6.425	0.000	0.000	0.000	9.417	2.915	2.372	1.441	17.686	2.700	53.175	10.493	4.625
Cotyledons__Seed_germination__Greenhouse__24_HAG	15.509	15.79	5.046	0.230	0.599	9.994	13.146	0.117	0.000	16.436	1.525	29.168	2.204	2.349	5.590	0.000	0.000	0.555	13.707	3.475	10.506	0.547	9.467	5.074	56.044	11.216	10.585
Germinating_seed__Seed_germination__Greenhouse__12_HAG	17.198	29.716	3.987	0.157	0.197	7.848	11.430	0.036	0.000	13.375	4.207	30.799	3.802	5.200	3.875	0.021	0.021	0.130	13.742	3.640	5.832	0.673	18.961	7.591	57.491	13.202	11.203
Stem__Podding__Field__24_DAF	8.547	11.734	3.856	0.034	1.139	3.073	7.485	0.000	0.000	8.763	1.306	18.328	2.021	2.850	1.906	0.000	0.000	0.000	6.310	3.329	1.940	0.964	9.530	2.902	57.985	6.649	7.636
Germinating_seed__Seed_germination__Greenhouse__24_HAG	18.605	16.647	4.134	0.299	0.207	9.307	12.625	0.165	0.000	17.738	1.554	29.411	2.319	2.618	5.219	0.022	0.022	0.773	13.201	3.783	8.754	0.883	10.147	5.718	59.168	12.568	12.737
Embryo__Maturation__Field__46_DAF	9.635	15.206	2.349	0.029	0.206	1.177	9.062	0.305	0.000	11.945	2.037	36.570	2.117	2.291	3.760	0.000	0.000	1.948	16.585	3.173	0.861	0.236	11.012	4.371	71.710	16.593	9.332
Seed__Maturation__Field__46_DAF	10.019	14.24	3.051	0.000	0.255	1.136	9.626	0.238	0.000	13.371	3.321	38.342	1.597	3.126	3.407	0.000	0.000	1.074	16.355	3.433	0.680	0.389	12.208	5.049	75.448	14.674	10.058
Embryo__Maturation__Field__49_DAF	9.494	16.769	1.869	0.082	0.000	1.735	8.798	0.730	0.000	22.014	1.317	45.515	1.530	2.325	2.379	0.000	0.000	3.710	28.668	4.364	0.406	0.930	8.892	3.542	77.676	13.655	8.367
Sepal__Full-bloom__Field__NA	4.821	1.332	0.130	0.089	0.027	1.063	2.215	0.000	0.000	4.494	0.022	2.750	0.030	0.090	0.217	0.000	0.000	0.000	2.204	0.133	0.760	0.091	0.397	0.183	8.464	1.515	4.837
Sepal__Initial_flowering__Field__NA	5.221	1.912	0.321	0.092	0.000	1.069	3.615	0.000	0.000	4.802	0.000	2.859	0.031	0.094	0.669	0.000	0.000	0.000	3.517	0.408	1.482	0.345	0.491	0.046	8.636	2.238	5.318
Petal__Initial_flowering__Field__NA	9.321	1.599	0.274	0.046	0.028	1.564	3.735	0.000	0.000	8.416	0.022	3.928	0.060	0.063	0.694	0.027	0.027	0.034	9.687	0.268	1.800	0.536	0.689	0.312	9.065	2.534	7.762
Stamen__Initial_flowering__Field__NA	6.890	2.561	0.419	0.220	0.044	1.226	2.806	0.072	0.000	7.792	0.037	4.359	0.105	0.048	1.192	0.000	0.000	0.175	9.778	0.444	1.443	0.407	1.186	0.375	9.334	3.518	5.995

## Sheet: Table S6
Table S6. The FPKM values of BnaG3BP genes in response to Sclerotium sclerotiorum
Bn id	Westar Control				Westar 24hpi				ZY821 Control				ZY821 24hpi
	Biorep 1	Biorep 2	Biorep 3	Average	Biorep 1	Biorep 2	Biorep 3	Average	Biorep 1	Biorep 2	Biorep 3	Average	Biorep 1	Biorep 2	Biorep 3	Average
BnaA06g30070D	0	0	0	0	0	0	0	0	0.0241721	0	0	0.00805737	0	0	0	0
BnaA07g24340D	0	0	0	0	0	0.0325508	0	0.0108503	0	0	0	0	0	0.0654067	0	0.0218022
BnaC06g06690D	0	0	0	0	0.0357238	0	0	0.0119079	0	0	0	0	0	0	0	0
BnaC06g25440D	0	0	0	0	0	0	0.0260867	0.00869557	0	0	0	0	0.143937	0	0.0591942	0.0677104
BnaA09g05550D	0.496321	0.217496	0.531303	0.41504	0.117237	0.0584769	0.424694	0.200136	0.584927	0.506191	0.0589628	0.38336	0	0	0	0
BnaC06g25450D	0	0	0.0598366	0.0199455	0	0.131408	0.0273713	0.0529264	0.0572894	0	0	0.0190965	1.0649	0.707064	0.9929	0.921621
BnaA06g39850D	0.695777	0.138928	0.119539	0.318081	1.47931	1.22461	0.994161	1.23269	0.472954	0	0.409803	0.294252	6.66333	4.8173	4.45701	5.31255
BnaA07g24350D	0	0	0	0	0.0474514	0	0	0.0158171	0.0408681	0	0	0.0136227	0.329561	0.0951388	0.267252	0.230651
BnaC06g30420D	3.27425	1.93159	2.38319	2.52968	10.782	13.0285	7.33892	10.3831	2.21561	1.39703	3.28147	2.29804	28.2354	15.5599	17.68	20.4918
BnaA02g14660D	4.05148	3.32536	3.57263	3.64982	17.5607	22.1889	10.5563	16.7686	2.86356	5.74092	5.19985	4.60144	49.926	33.136	36.5062	39.8561
BnaCnng26260D	3.48952	3.14033	4.64976	3.75987	14.8706	20.403	10.8552	15.3763	3.35891	6.46823	5.40451	5.07722	45.212	32.7184	30.3479	36.0928
BnaC07g22440D	0.820052	0.530505	0.446023	0.59886	4.03977	4.40008	2.86239	3.76741	0.990309	2.75729	1.17819	1.64193	9.07718	5.62008	5.63889	6.77872
BnaA07g27780D	3.54362	3.44063	3.13467	3.37297	8.86652	8.99603	6.19185	8.01813	2.20498	2.03026	2.2543	2.16318	9.37953	7.15171	7.48709	8.00611
BnaC09g17770D	17.1368	19.1683	11.5525	15.9525	31.3616	26.1553	27.1323	28.2164	16.4449	16.3738	17.0348	16.6178	53.3937	49.1822	46.7182	49.7647
BnaA07g05030D	5.43433	4.60938	4.05878	4.70083	8.3989	8.39671	5.92923	7.57495	4.7944	2.45203	2.95639	3.40094	6.78998	5.97141	5.9812	6.24753
BnaA09g16820D	12.8943	10.0405	8.57619	10.5037	16.3474	16.7239	12.6857	15.2523	5.35784	11.024	6.48464	7.62216	16.8324	11.9326	12.7367	13.8339
BnaCnng00130D	7.5304	8.53518	5.57444	7.21334	8.34999	9.11607	6.15938	7.87515	7.72088	6.3535	5.57086	6.54841	8.76467	8.61082	8.28188	8.55246
BnaC07g17480D	3.73902	1.75092	2.31676	2.60223	3.00793	1.9797	2.55886	2.5155	1.97564	1.18309	1.76021	1.63965	1.50058	2.03013	1.91011	1.81361
BnaC09g05100D	1.48872	1.77544	1.42401	1.56272	0.499281	0.866041	1.01065	0.791991	0.0621686	0	0.0594125	0.040527	0	0.115533	0	0.038511
BnaAnng06690D	2.4426	0.881708	1.27383	1.53271	2.80763	2.25513	2.38241	2.48172	0.803554	1.34746	0.493615	0.881543	1.06251	0.846243	0.541756	0.816836
BnaA06g08750D	2.05374	2.35014	1.61994	2.00794	0.932009	1.27986	1.42351	1.21179	1.80859	2.59273	1.23213	1.87782	1.65196	0.904199	0.452811	1.00299
BnaC02g41910D	2.94775	1.92868	1.94017	2.2722	1.69073	2.43022	2.95944	2.36013	2.3897	1.37283	1.42892	1.73048	0.671117	1.16882	0.383402	0.741113
BnaA06g36440D	0.817445	0.994905	0.592101	0.801484	0.173805	0.140101	0.176112	0.163339	0.366996	0	0.216259	0.194418	0	0.070797	0.149736	0.073511
BnaA03g39880D	3.54079	5.32905	2.9247	3.93151	4.752	4.79801	3.74874	4.43292	4.95338	3.44791	2.38728	3.59619	0.623737	2.03503	1.09162	1.25013
BnaC07g26640D	0.23841	0.0750371	0.745317	0.352921	0.0756219	0.229926	0.380798	0.228782	0.397027	0.674873	0.129487	0.400462	0	0.076994	0.107754	0.0615827
BnaC07g30950D	5.59562	8.45884	5.76391	6.60612	3.53119	3.7152	3.83749	3.69463	7.02532	2.66489	2.85486	4.18169	0.580216	0.857963	0.323316	0.587165

## Sheet: Table S7
Table S7. The FPKM values of BnaG3BP genes in response to Leptosphaeria maculans
Gene ID	WESTAR DAY 0				WESTAR DAY 3 MOCK			WESTAR DAY 3				WESTAR DAY 7 MOCK			WESTAR DAY 7				WESTAR DAY 11 MOCK			WESTAR DAY 11				DF78 DAY 0				DF78 DAY 3 MOCK			DF78 DAY 3				DF78 DAY 7 MOCK			DF78 DAY 7				DF78 DAY 11 MOCK			DF78 DAY 11
	BIOREP 1	BIOREP 2	BIOREP 3	AVERAGE	BIOREP 1	BIOREP 2	AVERAGE	BIOREP 1	BIOREP 2	BIOREP 3	AVERAGE	BIOREP 1	BIOREP 2	AVERAGE	BIOREP 1	BIOREP 2	BIOREP 3	AVERAGE	BIOREP 1	BIOREP 2	AVERAGE	BIOREP 1	BIOREP 2	BIOREP 3	AVERAGE	BIOREP 1	BIOREP 2	BIOREP 3	AVERAGE	BIOREP 1	BIOREP 2	AVERAGE	BIOREP 1	BIOREP 2	BIOREP 3	AVERAGE	BIOREP 1	BIOREP 2	AVERAGE	BIOREP 1	BIOREP 2	BIOREP 3	AVERAGE	BIOREP 1	BIOREP 2	AVERAGE	BIOREP 1	BIOREP 2	BIOREP 3
BnaA02g14660D	3.68	2.16	1.88	2.57	9.35	0.97	5.16	3.71	6.33	7.1	5.71	11.36	14.21	12.79	9.1	8.25	2.79	6.72	8.68	11.23	9.96	7.9	8.22	7.74	7.95	5.55	6.27	5.6	5.81	6.71	7.51	7.11	6.37	6.22	8.09	6.89	6.12	8.62	7.37	9.15	8.48	8.43	8.69	7.52	8.31	7.92	12.13	10.86	11.36
BnaA03g39880D	4.37	6.99	6.64	6	7.52	4.62	6.07	6.48	6.91	5.59	6.33	2.41	3.77	3.09	6.35	6.16	4.74	5.75	4.85	6.28	5.57	4.45	4.44	7.12	5.34	3.87	6.45	5.23	5.18	7.54	7.55	7.54	7.93	7.55	7.56	7.68	3.47	3.66	3.56	3.19	6.6	4.09	4.63	3.73	4.36	4.05	4.86	5.02	5.8
BnaA06g08750D	4.08	1.8	1.65	2.51	8.92	2.91	5.92	5.32	6.48	4.16	5.32	9.32	5.83	7.58	1.42	1.41	5.24	2.69	6.54	7.61	7.07	0.85	0.9	0.91	0.89	3.74	1.86	3.4	3	2.83	2.94	2.88	2.03	2.4	4.37	2.93	5.17	3.57	4.37	5.86	1.46	6.21	4.51	1.69	1.67	1.68	1.16	0.91	1.07
BnaA06g30070D	0.22	0.05	0.05	0.11	0.14	0	0.07	0	0.06	0.04	0.04	0	0	0	0.18	0	0	0.06	0.09	0.03	0.06	0	0.09	0	0.03	0	0	0	0	0.14	0.05	0.1	0	0.09	0	0.03	0	0.14	0.07	0.12	0.04	0	0.05	0.06	0	0.03	0	0	0
BnaA06g36440D	0.54	1.03	0.67	0.75	1.18	0.39	0.79	1.1	0.81	0.74	0.88	0	0	0	0.11	0.93	1.41	0.81	0.46	0.31	0.38	0.54	0.54	0	0.36	0.65	0	0.78	0.47	0.27	0.33	0.3	0	0.45	0.61	0.35	0.21	0.26	0.23	0.21	0.48	0.36	0.35	0	0.39	0.2	0.28	0.12	0.28
BnaA06g39850D	1.8	0.12	0.69	0.87	1.9	0.8	1.35	1.8	1.15	1.08	1.35	0	0	0	0.45	0.6	1.44	0.83	2.48	2.74	2.61	0.55	0.61	1	0.72	2.14	1.37	2.16	1.89	1.37	0.81	1.09	0.9	0.8	0.63	0.78	3.38	2.8	3.09	4.18	1.02	2.62	2.61	0.83	0.58	0.7	0.5	1	0.62
BnaA07g05030D	3.75	2.85	2.41	3	5.46	2.42	3.94	3.57	5.11	3.46	4.05	11.06	2.77	6.91	4.3	3.9	4.35	4.18	8.19	5.92	7.05	3.55	2.78	4.02	3.45	3.83	2.83	3.94	3.53	4.01	3.77	3.89	3.13	4.41	3.31	3.62	4.85	6.12	5.49	4.7	3.78	4.22	4.23	2.7	3.13	2.91	3.44	3.57	3
BnaA07g24340D	0	0	0	0	0	0	0	0	0	0	0	0	0	0	0	0	0	0	0	0.03	0.02	0	0	0	0	0	0	0	0	0	0	0	0	0	0	0	0	0	0	0	0	0	0	0	0	0	0	0.12	0
BnaA07g24350D	0.18	0.17	0.25	0.2	0.46	0	0.23	0	0.11	0	0.04	0	0	0	0.6	0.23	0	0.28	0.63	0.14	0.39	0.21	0.66	0	0.29	0.2	0	0	0.07	0.17	0.09	0.13	0	0.31	0	0.1	0.42	0.7	0.56	0.29	0.13	0.5	0.31	0.09	0.31	0.2	0.38	0	0.25
BnaA07g27780D	6.28	3.18	4.03	4.5	8.22	3.19	5.71	5.97	6.79	6	6.25	6.48	11.35	8.91	6.03	4.79	5.09	5.3	6.98	8.57	7.78	5.26	5.84	5.59	5.56	5.39	4.21	4.71	4.77	4.58	4.77	4.68	4.91	6.48	5.17	5.52	7.44	8.1	7.77	8.48	7.3	7.36	7.71	4.86	3.92	4.39	10.31	7.7	8.81
BnaA09g05550D	0.41	0.95	0.43	0.6	0.88	0.34	0.61	0.38	0.64	0.18	0.4	0	0.78	0.39	0.29	0.15	0	0.14	0.6	0.75	0.68	0.07	0	0.28	0.12	0.31	0.29	0.58	0.4	0.71	0.63	0.67	0.33	0.78	0	0.37	0.27	0.75	0.51	0.19	0.12	0.21	0.17	0.65	0.69	0.67	0.06	0.11	0.44
BnaA09g16820D	9.58	8.38	7.76	8.57	15.1	5.67	10.39	11.92	11.93	12.06	11.97	16.06	10.05	13.05	10.72	9.82	9.21	9.92	13.46	14.04	13.75	10.45	9.4	7.9	9.25	10.74	10.89	12.63	11.42	8.57	11.21	9.89	7.87	9.95	9.54	9.12	11.44	11.63	11.54	13.78	10.21	14.19	12.73	6.34	6.15	6.24	10	8.64	9.8
BnaAnng06690D	0.96	0.58	0.94	0.83	2	0.47	1.23	1.31	1.66	1.07	1.34	0	1.07	0.53	2.21	3.1	1.68	2.33	2.06	1.43	1.74	1.64	2.11	2.32	2.03	1.03	0.79	0.66	0.83	1.68	1.88	1.78	1.63	2.4	0.97	1.67	0.61	0.41	0.51	0.94	2.04	0.87	1.28	0.48	0.67	0.57	1.57	1.59	2.53
BnaC02g41910D	0.64	1.58	1.08	1.1	2.19	2.09	2.14	1.82	2.15	1.31	1.76	0	0	0	2.97	3.38	1.67	2.68	1.77	1.42	1.6	2.27	1.47	2.31	2.01	0.85	0.79	0.66	0.76	0.91	1.25	1.08	0.89	1.46	2.17	1.51	0.49	0.4	0.45	0.42	2.47	1.01	1.3	1.27	0.87	1.07	1.23	2.02	1.31
BnaC05g10060D	9.87	17.17	16.01	14.35	17.92	6.52	12.22	17.85	13.34	12.27	14.49	9.53	5.96	7.75	8.14	8.06	11.24	9.15	11.19	9.52	10.36	4.79	3.72	3.46	3.99	7.17	11.52	7.23	8.64	8.12	8.68	8.4	6.47	7.31	9.23	7.67	4.79	2.5	3.64	2.86	3.35	3.23	3.15	2.23	1.57	1.9	1.39	1.94	1.41
BnaC06g06690D	0	0	0	0	0	0	0	0	0.04	0.11	0.05	0	0	0	0	0	0	0	0	0	0	0	0	0	0	0	0.34	0	0.11	0	0	0	0	0	0	0	0	0.18	0.09	0	0.05	0.12	0.06	0	0	0	0	0	0
BnaC06g25440D	0	0	0	0	0	0	0	0	0	0.07	0.02	0	0	0	0	0	0	0	0.14	0.04	0.09	0	0.07	0	0.02	0	0	0	0	0	0	0	0	0	0	0	0	0	0	0	0	0	0	0	0	0	0	0	0
BnaC06g25450D	0	0.23	0.39	0.21	0.22	0	0.11	0	0.1	0.07	0.06	0	0	0	0.14	0	0	0.05	0.15	0.13	0.14	0	0.14	0	0.05	0.18	0	0	0.06	0.03	0	0.02	0	0.29	0	0.1	0	0.44	0.22	0.18	0.06	0.16	0.13	0.09	0.14	0.12	0	0	0
BnaC06g30420D	2.64	2.31	1.17	2.04	6.07	1.87	3.97	2.8	5	4.86	4.22	9.11	9.5	9.3	6.72	4.99	1.49	4.4	9.04	10.08	9.56	6.17	7.64	7.93	7.25	4.72	4.94	4.46	4.71	3.33	3.77	3.55	2.84	3.68	3.46	3.33	8.07	6.24	7.15	8.72	2.37	7.47	6.19	3.63	4.06	3.84	1.77	2.71	1.76
BnaC07g17480D	1.18	0.59	0.71	0.83	1.31	1.14	1.22	0.43	2.18	2.35	1.65	1.39	0	0.69	5.41	6.04	5.46	5.64	2.12	1.29	1.71	3.71	3.92	4.73	4.12	1.39	0.65	1.29	1.11	1.46	1.47	1.47	1.94	1.41	1.58	1.64	1.2	1.32	1.26	3.4	3.41	2.24	3.02	1.17	1.36	1.27	2.63	3.42	2.33
BnaC07g22440D	1.59	0.45	0.39	0.81	1.8	0.63	1.22	2.59	1.24	1.52	1.78	3.06	5.75	4.41	0.94	1.44	0	0.79	3.21	3.84	3.53	0.9	0.69	0.35	0.65	3.54	3.92	2.61	3.35	1.32	1.34	1.33	1.8	1.2	2.4	1.8	4.84	4.93	4.89	4.52	0.76	3.77	3.02	0.93	1.93	1.43	1.19	0.65	0.79
BnaC07g26640D	0.23	0.62	0.97	0.61	0.38	0.44	0.41	0.5	0.61	0.36	0.49	1.62	0	0.81	0.87	0.29	0	0.38	1.04	0.81	0.93	0.09	0.12	0	0.07	1.06	1.13	0.63	0.94	0.67	0.52	0.6	0.49	0.76	0.92	0.73	0	0.48	0.24	0.41	0.05	0.41	0.29	0.15	0.13	0.14	0.08	0.14	0.1
BnaC07g30950D	2.79	6.2	5.05	4.68	6.64	6.26	6.45	9.09	6.84	5.69	7.21	4.04	0.84	2.44	4.31	4.9	10.58	6.6	4.98	4.76	4.87	3.74	3.59	5.81	4.38	3.51	4.69	4.06	4.09	6.16	6.63	6.39	7.56	6.53	7.1	7.06	2.22	2.72	2.47	2.62	4.11	2.51	3.08	3.16	2.59	2.87	2.74	1.83	2.52
BnaC09g05100D	1.37	2.51	2.33	2.07	2.14	1.99	2.06	2.61	1.84	1.74	2.06	0	0.76	0.38	1.2	0.57	0	0.59	1.66	1.94	1.8	0.32	0.41	1.38	0.7	1.34	1.41	1.69	1.48	1.95	2.07	2.01	1.69	1.42	0.86	1.33	0.96	0.87	0.91	0.79	0.93	0.82	0.85	1.65	1.33	1.49	0.94	0.21	0.43
BnaC09g17770D	13.63	13.16	14.35	13.71	21.79	9.55	15.67	15.41	18.01	18.08	17.16	11.43	17.48	14.45	21.31	23.41	24.97	23.23	15.12	16.93	16.02	24.99	23.62	27.68	25.43	14.45	19.48	15.92	16.62	14.42	16.13	15.27	15.87	14.6	12.85	14.44	13.22	13.91	13.57	21.63	20.01	23.38	21.67	9.05	10.33	9.69	21.01	19.85	17.94
BnaCnng00130D	3.75	6.06	5.98	5.26	4.99	3.19	4.09	3.91	5.05	4.76	4.57	3.18	6.64	4.91	6.56	5.05	5.22	5.61	6.4	6.39	6.4	3.97	4.55	3.37	3.96	5.64	4.44	4.27	4.78	4.63	5.18	4.91	4.62	6.31	6.5	5.81	4.19	4.99	4.59	4.45	4.65	5.04	4.71	3.93	5.5	4.72	4.27	4.51	4.62
BnaCnng26260D	3.62	2.44	1.79	2.62	6.63	2.95	4.79	3.32	4.41	4.81	4.18	4.8	6.76	5.78	5.95	5.5	8.26	6.57	5.02	6.51	5.77	8.47	7.85	7.63	7.98	3.25	4.46	2.88	3.53	2.44	1.99	2.22	1.93	1.88	3.76	2.52	2.5	3.29	2.89	3.78	5.1	6.11	4.99	2.93	3.35	3.14	5.36	4.28	5.07
[truncated: 1 more columns]

## Sheet: Table S8
Table S8. The FPKM values of BnaG3BP genes in response to Erysiphe cruciferarum
Gene ID	R1_FPKM	R2_FPKM	R3_FPKM	S1_FPKM	S2_FPKM	S3_FPKM
BnaC05g10060D	10.739	7.4896	12.8925	4.83031	3.43649	3.19123
BnaAnng06690D	1.03446	1.01485	1.18296	2.48926	2.38994	1.39825
BnaC07g17480D	2.6738	2.22422	4.92965	9.99982	6.58075	6.16468

## Sheet: Table S9
Table S9. The average FPKM values of BnaG3BP genes in response to multiple abiotic stresses
Gene ID	control	1h_de	8h_de	4h_NaCl	24h_NaCl	4h_ABA	24h_ABA	4h_cold	24h_cold
BnaA02g14660D	0	0	0	0.907679	0.970104	0.409283	0	0.335049	0
BnaA07g24350D	0	0	0	0.0310017	0	0	0	0.0160927	0.0220853
BnaA07g24340D	0	0	0	0	0	0	0	0	0
BnaC06g25440D	0	0	0.0302197	0	0	0	0	0	0
BnaA06g30070D	0.0151923	0	0.0236673	0	0	0	0	0.0218233	0
BnaC09g17770D	0.406553	1.3544	0	0	0	0	0.122384	0.395982	0
BnaA09g05550D	0.687253	0.043252	0.1069	0.276064	1.00199	0.30962	0.623551	0.140042	0
BnaC06g30420D	0.133224	0.691129	0.746146	0.200383	1.377	0.108406	0.676428	0.677478	2.30127
BnaC02g41910D	0.031186	0.326775	0.435807	0.638016	1.05384	0.354813	0.136506	0.911492	0.327281
BnaA07g27780D	0.765188	0.883983	1.39492	0.716103	0.604045	0.529927	0.973487	0.868837	3.77288
BnaA07g05030D	1.41914	0.860857	0.979544	0.685755	1.68436	0.972829	1.64046	1.74287	3.42552
BnaA09g16820D	0.092016	0	0.0666103	0	0.094577	0.030958	0.650945	0	0.208869
BnaA06g08750D	0.735522	0.769748	0.578841	0.68709	0.011173	1.05619	0.595405	0.656462	1.64713
BnaC07g17480D	0.84448	0.401728	0.558125	0.493685	0.71354	0.619682	0.371407	0.461092	0.929024
BnaC06g25450D	0.109149	0.038127	0.210389	0	0.0378693	0.0484003	0.0978833	0.0617607	0.117566
BnaA06g39850D	0.251808	0.685731	0.516326	0.720679	0.330091	0.641858	0.549635	0.638053	0.256107
BnaC06g06690D	0.798921	0.810758	0.445677	0.648024	0.489163	0.605091	0.630873	0.641966	0.783854
BnaA03g39880D	0.510102	1.20226	1.17002	0.698747	1.77327	0.284319	1.9538	1.85449	0.493761
BnaCnng26260D	0.0417947	0.0418195	0.506784	0.025862	0.345683	0.178392	0.618701	0.446385	0.037703
BnaC05g10060D	0.816592	0.560806	0.305602	0.535976	0.916941	0.463088	1.5776	0.693448	0.683715
BnaC07g26640D	0.486082	0.137213	0.143681	0.0762633	0.488685	0.234957	0.508967	0.301301	0.296633
BnaC07g22440D	1.43692	0.229639	0.357113	0.445787	0.804187	0.224042	0.475582	0.514898	0.716408
BnaC07g30950D	1.5743	1.02237	0.97421	0.547043	0.371463	0.169746	0	0.0393133	0.764488
BnaC09g05100D	1.27871	0.152059	0.70342	0.832726	2.56222	1.16751	0.852071	0.888709	0.550185
BnaAnng06690D	0.630189	0.326089	0.258069	0.209272	1.06519	0.704	0.803926	0.282274	0.0720793
BnaCnng00130D	0.888559	0.191432	0.0165533	0.218816	0.816755	0.662526	0.194555	0.673417	0.100427
BnaA06g36440D	0.391254	0.094051	0.343287	0.164068	0.560717	0.276002	0.278506	0.358154	0.03591

## Sheet: Table S10
Table S10. The FPKM values of BnaG3BP genes in response to heat and drought
Gene ID	CK-1	CK-2	CK-3	HT-1	HT-2	HT-3	D3d-1	D3d-2	D3d-3
BnaA02g14660D	11.845	10.433	8.88054	8.67202	10.1478	8.64798	14.4421	13.797	16.5604
BnaA03g39880D	4.57594	4.32814	5.18888	5.71533	6.31477	6.60743	2.92789	2.99559	3.77082
BnaA06g08750D	0.326613	0.388364	0.325919	0.320523	0.462742	0.259387	0.27245	0.403191	0.12978
BnaA06g30070D	0	0	0	0	0	0	0	0	0.0531279
BnaA06g36440D	0.128409	0.127239	0.192204	0.0630074	0.194924	0	0	0.132097	0.191338
BnaA06g39850D	1.46952	2.08923	1.65767	2.06913	2.06907	1.58567	1.33242	1.57745	2.22142
BnaA07g05030D	6.91043	6.08055	7.22675	7.70388	5.70655	6.75033	5.99504	6.36957	5.93109
BnaA07g24340D	0	0	0	0	0	0	0	0	0
BnaA07g24350D	0	0	0	0	0	0	0	0	0
BnaA07g27780D	10.6942	8.87688	10.3363	9.89042	10.0292	9.61583	12.7857	11.9229	10.7903
BnaA09g05550D	0.0577135	0.22875	0.230364	0.113275	0.467246	0.286465	0.0601785	0	0
BnaA09g16820D	13.6686	12.3639	12.8472	19.3693	19.5723	19.1431	7.62889	10.2687	8.56381
BnaAnng06690D	1.82522	1.22517	1.46883	5.02689	3.75382	4.96818	2.39432	2.18049	2.92442
BnaC02g41910D	0.423543	0.239819	0.181133	0.356268	0.244928	0.780849	0.252361	0.311219	0.180317
BnaC05g10060D	1.42294	1.15361	0.968123	0.952095	0.785457	0.449454	0.539531	0.332682	0.578257
BnaC06g06690D	0	0	0	0	0	0	0	0	0
BnaC06g25440D	0	0	0	0	0	0	0	0	0
BnaC06g25450D	0	0	0	0	0	0	0	0	0
BnaC06g30420D	4.49818	3.43324	4.18534	5.13014	4.24456	5.24988	4.50015	3.56432	4.77032
BnaC07g17480D	0.575029	1.39282	2.0402	2.06913	3.75019	2.21993	1.93201	1.64318	1.01551
BnaC07g22440D	3.65966	4.64422	3.26747	2.20526	2.20914	2.10331	2.61092	2.50984	3.18897
BnaC07g26640D	0.225889	0.391704	0.169057	0.110839	0.285749	0.616671	0.0588843	0.40666	0.0560985
BnaC07g30950D	3.28246	4.57561	3.55307	5.51435	4.33527	4.97066	1.91436	1.20189	1.93433
BnaC09g05100D	1.91529	3.09647	1.45856	1.5828	1.98927	2.5518	1.78687	0.985149	0.901237
BnaC09g17770D	16.1341	17.5858	18.1539	25.0057	24.3226	22.9755	15.0249	13.9648	14.2035
BnaCnng00130D	8.51664	7.78988	7.51795	9.21506	9.61328	9.48433	7.40032	7.07638	6.1825
BnaCnng26260D	3.10341	1.89239	3.09682	4.04121	4.95255	5.33216	2.73812	2.5172	3.20144

[truncated: 5 more sheets: Table S11, Table S12, Table S13, Table S14, Table S15]
